# Supplementary material for: Reconstructing lost BOLD signal in individual participants using deep machine learning
Source: Nat Commun. 2020 Oct 7;11:5046. doi: 10.1038/s41467-020-18823-9 (PMC7542429; doi:10.1038/s41467-020-18823-9)
Supplement: Supplementary file 3 — Source Data [file 41467_2020_18823_MOESM3_ESM.zip]

Archive with 1 entries (1 files):
- Source_Data.xlsx
