# Supplementary material for: Reconstructing lost BOLD signal in individual participants using deep machine learning
Source: Nat Commun. 2020 Oct 7;11:5046. doi: 10.1038/s41467-020-18823-9 (PMC7542429; doi:10.1038/s41467-020-18823-9)
Supplement: Supplementary file 3 — Source Data [file 41467_2020_18823_MOESM3_ESM.zip › Source_Data.xlsx]

## Sheet: Table 1
Table 1
Time series - GSP DCGAN
Temporal cortex
	Vertex1	Vertex2	Vertex3	Vertex4	Vertex5	Vertex6	Vertex7	Vertex8	Vertex9	Vertex10	Vertex11	Vertex12	Vertex13	Vertex14	Vertex15	Vertex16	Vertex17	Vertex18	Vertex19	Vertex20	Vertex21	Vertex22	Vertex23	Vertex24	Vertex25	Vertex26	Vertex27	Vertex28	Vertex29	Vertex30	Vertex31	Vertex32	Vertex33	Vertex34	Vertex35	Vertex36	Vertex37	Vertex38	Vertex39	Vertex40	Vertex41	Vertex42	Vertex43	Vertex44	Vertex45	Vertex46	Vertex47	Vertex48	Vertex49
Subject1	0.446359	0.371852	0.498015	0.453345	0.530486	0.407071	0.061353	0.099243	0.329147	0.020765	0.429089	0.494244	0.567918	0.528591	0.519076	0.245097	0.403401	0.383274	0.294927	0.233142	0.139583	0.373914	0.31469	0.344939	0.206153	0.181143	0.497869	0.256058	0.094554	0.200229	0.092098	0.257503	0.163692	0.470489	0.512106	0.459899	0.430753	0.361828	0.482242	0.462464	0.543988	0.558067	0.511668	0.583182	0.547309	0.508813	0.485275	0.512815	0.548819
Subject2	0.370387	0.322938	0.581917	0.430473	0.52807	0.384929	0.114218	0.193845	0.287784	0.201828	0.558891	0.473549	0.533019	0.524271	0.549056	0.329367	0.406307	0.449055	0.262936	0.197884	0.322469	0.423068	0.304537	0.499025	0.328277	0.222028	0.619435	0.38739	0.099684	0.173856	0.254058	0.256174	0.171343	0.462691	0.512991	0.475131	0.452624	0.486062	0.421931	0.522948	0.436979	0.384851	0.280144	0.460876	0.610453	0.583022	0.484978	0.543207	0.509514
Subject3	0.367117	0.301647	0.622804	0.432216	0.596085	0.261609	0.278704	0.271089	0.484447	0.228828	0.613859	0.510434	0.573985	0.4822	0.52495	0.385729	0.481709	0.43591	0.260666	0.228727	0.156907	0.537725	0.234816	0.501057	0.333463	0.327979	0.533553	0.383793	0.264047	0.236513	0.21413	0.165442	0.15581	0.587825	0.520368	0.620863	0.568104	0.508513	0.476102	0.491841	0.452692	0.393004	0.230794	0.387113	0.665872	0.486212	0.536033	0.473997	0.574559
Subject4	0.33232	0.342285	0.493403	0.442819	0.468452	0.25316	0.101	0.168428	0.298579	0.187292	0.408246	0.438781	0.371625	0.445463	0.448958	0.226441	0.425465	0.391661	0.237774	0.192186	0.264225	0.39587	0.334208	0.364081	0.345324	0.239881	0.42991	0.284579	0.191538	0.276279	0.199658	0.209064	0.047305	0.443061	0.474563	0.411305	0.379526	0.312278	0.341402	0.430092	0.327569	0.24977	0.288747	0.287146	0.502535	0.412766	0.523241	0.376155	0.488834
Subject5	0.35143	0.277731	0.453169	0.35108	0.482541	0.353152	0.17882	0.369807	0.430746	0.337983	0.37917	0.336924	0.498244	0.47218	0.408093	0.271181	0.304156	0.498375	0.229155	0.263133	0.355371	0.433547	0.306156	0.361734	0.321995	0.193839	0.479485	0.284626	0.333303	0.339316	0.400139	0.422714	0.295248	0.316038	0.413744	0.316801	0.330534	0.369129	0.380621	0.472173	0.445674	0.46323	0.283849	0.472108	0.508645	0.434874	0.450492	0.490931	0.443032
Subject6	0.103683	0.162566	0.480858	0.54019	0.495651	0.410851	0.257622	0.213816	0.345257	0.162453	0.439492	0.364597	0.516242	0.558898	0.501177	0.278654	0.340468	0.420381	0.261339	0.194574	0.297376	0.555968	0.255782	0.307406	0.304745	0.23438	0.483799	0.186394	0.26602	0.253524	0.334339	0.224717	0.170644	0.537464	0.52601	0.553957	0.386268	0.153729	0.138604	0.413446	0.293553	0.260338	0.352173	0.465338	0.507781	0.507533	0.600291	0.473527	0.538894
Subject7	0.460789	0.239924	0.469666	0.321584	0.563097	0.344671	0.068209	0.213467	0.438879	0.126381	0.316628	0.35255	0.439751	0.499366	0.520388	0.203143	0.328866	0.329451	0.253616	0.22896	0.110213	0.339035	0.31763	0.283575	0.18314	0.199123	0.543958	0.413054	0.290147	0.215892	0.279556	0.413365	0.271925	0.379616	0.492681	0.37515	0.299065	0.345002	0.337156	0.548722	0.460714	0.472826	0.410898	0.42462	0.437795	0.486143	0.307114	0.348915	0.514934
Subject8	0.383423	0.287365	0.550704	0.4349	0.525307	0.323697	0.25722	0.270536	0.225242	0.126517	0.50911	0.389075	0.458783	0.508675	0.514237	0.359511	0.468145	0.463015	0.242327	0.25567	0.366087	0.396629	0.191579	0.415023	0.287561	0.311659	0.493157	0.286196	0.316892	0.2501	0.156854	0.168911	0.094045	0.489237	0.466945	0.52459	0.45066	0.407243	0.335969	0.564378	0.48374	0.482134	0.376213	0.501326	0.519171	0.521635	0.511947	0.522172	0.533523
Subject9	0.385959	0.391087	0.447126	0.270721	0.452279	0.450808	0.240035	0.048979	0.475815	0.185398	0.466393	0.285345	0.66682	0.349013	0.340843	0.319903	0.432973	0.52804	0.335298	0.316822	0.201272	0.222308	0.364729	0.401363	-0.046199	0.061264	0.382727	0.237818	0.12225	0.282473	0.383084	0.365917	0.196674	0.379077	0.457084	0.432129	0.356546	0.351333	0.276058	0.521074	0.436202	0.45394	0.509959	0.589941	0.561565	0.349569	0.403801	0.374065	0.45681
Subject10	0.352492	0.41579	0.504093	0.422411	0.486337	0.42305	0.147905	0.251029	0.439344	0.255457	0.429131	0.357151	0.534768	0.417465	0.525675	0.395528	0.497778	0.487635	0.324757	0.228228	0.314603	0.394112	0.328634	0.411822	0.268918	0.380464	0.496273	0.378127	0.229406	0.339323	0.217892	0.323887	0.216366	0.366002	0.373374	0.376355	0.372663	0.371711	0.330072	0.363986	0.308442	0.360311	0.337974	0.441675	0.53503	0.44231	0.483848	0.447461	0.466152
Subject11	0.250452	0.174174	0.434084	0.384612	0.559868	0.360676	0.246809	0.133112	0.292276	0.073423	0.425421	0.403407	0.498833	0.411958	0.437178	0.336572	0.355079	0.589375	0.435964	0.23166	0.254772	0.445201	0.272849	0.12148	0.26063	0.129918	0.5344	0.160063	0.243196	0.136953	0.282464	0.239767	0.149913	0.415826	0.433985	0.436203	0.280655	0.226527	0.320433	0.486021	0.450348	0.38188	0.380267	0.495625	0.519561	0.372021	0.481818	0.447847	0.524165
Subject12	0.294939	0.208875	0.625121	0.576307	0.498342	0.388072	0.232141	0.286813	0.45296	0.155677	0.559786	0.518328	0.53612	0.61842	0.328695	0.383259	0.305202	0.40633	0.218895	0.13163	0.219379	0.548391	0.242684	0.377456	0.37412	0.229449	0.561448	0.355089	0.264509	0.159783	0.196122	0.376533	0.114688	0.5706	0.56896	0.573816	0.498615	0.285418	0.457434	0.550946	0.491953	0.455366	0.457002	0.562286	0.589083	0.611344	0.627719	0.547045	0.347455
Subject13	0.19677	0.259971	0.663866	0.409729	0.584804	0.211602	0.277885	0.147608	0.426618	0.328821	0.471877	0.4683	0.620563	0.562443	0.408618	0.337222	0.441886	0.491766	0.266504	0.33003	0.339022	0.485506	0.18396	0.487247	0.318637	0.254244	0.519671	0.257656	0.231388	0.266891	0.249913	0.341195	0.23909	0.523777	0.5771	0.510835	0.438634	0.258955	0.330423	0.492065	0.410154	0.384779	0.243093	0.544842	0.66611	0.63976	0.533419	0.438824	0.423266
Subject14	0.18334	0.309101	0.612339	0.509106	0.524342	0.330844	0.103278	0.325096	0.350419	0.132456	0.517588	0.464099	0.573307	0.605313	0.496456	0.324325	0.436785	0.340262	0.243961	0.040739	-0.030337	0.466587	0.248284	0.442216	0.302305	0.11835	0.600052	0.322303	0.161169	0.253693	0.159132	0.320616	0.162955	0.582793	0.490026	0.582116	0.474047	0.348796	0.386433	0.497333	0.43221	0.382761	0.181416	0.469164	0.608671	0.592276	0.583684	0.611788	0.487663
Subject15	0.390039	0.260974	0.523656	0.337186	0.464361	0.433371	0.221738	0.149773	0.32822	0.179768	0.427128	0.338568	0.436469	0.448906	0.462401	0.293215	0.355393	0.390235	0.151356	0.175062	0.171798	0.362813	0.275328	0.407346	0.368774	0.154863	0.480437	0.417305	0.227996	0.155144	0.22422	0.299963	0.313715	0.414141	0.379587	0.421411	0.404819	0.430505	0.332891	0.426826	0.405355	0.373943	0.282715	0.353956	0.538024	0.48086	0.438285	0.419043	0.464467
Subject16	0.1866	0.144181	0.600257	0.35567	0.512616	0.492988	0.271012	0.26087	0.471064	0.212699	0.472309	0.381187	0.46717	0.518511	0.566608	0.4363	0.407299	0.462477	0.181677	0.021467	0.270626	0.415807	0.103846	0.351281	0.36039	0.061645	0.584819	0.186647	0.224726	0.087924	0.139283	0.182206	0.264005	0.401597	0.461154	0.443984	0.322921	0.276139	0.269647	0.489818	0.441764	0.331201	0.151627	0.438796	0.570576	0.54943	0.390583	0.487095	0.554217
Subject17	0.150711	0.262109	0.451227	0.420501	0.43801	0.412695	0.119442	0.146116	0.435583	0.17126	0.3478	0.486328	0.460978	0.447547	0.447651	0.313265	0.360693	0.506954	0.362378	0.194625	0.075649	0.402931	0.125901	0.238241	0.327373	0.245803	0.431029	0.295378	0.247428	0.255681	0.274621	0.354169	0.173766	0.485763	0.533786	0.430471	0.372607	0.191681	0.322846	0.522751	0.4888	0.388077	0.2156	0.420907	0.470442	0.443072	0.501472	0.485349	0.391562
Subject18	0.339765	0.126768	0.562154	0.554703	0.552777	0.41221	-0.028503	0.359833	0.403877	0.176571	0.525827	0.398201	0.550637	0.539254	0.567363	0.314941	0.287402	0.473661	0.295617	0.119732	0.23718	0.522414	0.416268	0.545509	0.438443	0.250275	0.53245	0.417047	0.350742	0.180504	0.391812	0.338541	0.132602	0.434589	0.432063	0.480801	0.465852	0.418886	0.336816	0.504408	0.460833	0.456959	0.413835	0.553357	0.591733	0.553953	0.529126	0.466553	0.541858
Subject19	0.132368	0.224041	0.58144	0.151256	0.542171	0.340218	0.08694	0.277333	0.365243	0.147424	0.283222	0.245167	0.527266	0.660928	0.376528	0.185446	0.352448	0.456708	0.270697	0.209849	0.432154	0.558408	0.187585	0.388382	0.262372	0.146468	0.595726	0.296959	0.34222	0.18983	0.293665	0.229577	0.157063	0.283767	0.580143	0.322091	0.230282	0.124374	0.164564	0.577905	0.350076	0.330217	0.223606	0.439433	0.619024	0.620503	0.268614	0.24724	0.48182
Subject20	0.407194	0.248715	0.445907	0.418705	0.591892	0.51399	0.106693	0.130941	0.451362	0.20831	0.407626	0.405468	0.471723	0.585005	0.55345	0.227814	0.257152	0.557096	0.434959	0.35734	0.410799	0.413967	0.316331	0.197157	0.139467	0.247665	0.548416	0.345201	0.213083	0.394594	0.258483	0.299062	0.259763	0.471546	0.597723	0.454367	0.343175	0.302617	0.302229	0.577379	0.450938	0.447786	0.436946	0.509486	0.460733	0.481143	0.542486	0.48745	0.57736
Lateral frontal cortex
	Vertex1	Vertex2	Vertex3	Vertex4	Vertex5	Vertex6	Vertex7	Vertex8	Vertex9	Vertex10	Vertex11	Vertex12	Vertex13	Vertex14	Vertex15	Vertex16	Vertex17	Vertex18	Vertex19	Vertex20	Vertex21	Vertex22	Vertex23	Vertex24	Vertex25	Vertex26	Vertex27	Vertex28	Vertex29	Vertex30	Vertex31	Vertex32	Vertex33	Vertex34	Vertex35	Vertex36	Vertex37	Vertex38	Vertex39	Vertex40	Vertex41	Vertex42	Vertex43	Vertex44	Vertex45	Vertex46	Vertex47	Vertex48	Vertex49
Subject1	0.234978	0.485803	0.526535	-0.335586	0.323408	0.184701	0.532881	0.483685	0.345356	0.295169	0.352671	0.184434	0.150168	0.465971	0.0530695	0.376367	0.0618191	0.123287	0.0110308	0.282501	0.3837	-0.341426	-0.291682	0.383865	0.594109	0.557521	0.435992	0.69552	0.742455	0.473198	0.000384628	0.0944283	0.117105	0.50633	0.458552	0.196108	-0.20361	0.485436	-0.142331	0.131963	0.360807	0.109726	0.321021	0.420922	0.199993	0.382727	0.0860423	-0.135062	0.0824387
Subject2	0.0727735	0.151505	0.488663	0.290244	0.620582	-0.0440867	0.464505	0.156731	0.174894	0.0530121	0.468017	-0.117422	0.418575	0.24628	-0.135739	0.427638	-0.178379	0.0263628	0.347836	-0.00895983	0.373906	0.00945115	-0.114726	0.277389	0.550634	0.532311	0.0831935	0.576267	0.395204	0.255331	0.347157	0.44826	0.198798	0.330543	0.449456	0.353256	0.110122	0.0171102	0.133722	-0.14411	0.0155851	0.0598149	0.0532259	0.407537	-0.200546	-0.325732	-0.119885	0.243285	0.532163
Subject3	0.037024	0.0713964	0.331521	0.241301	0.477741	0.246012	0.549856	0.292185	0.319243	0.217781	0.5575	0.219834	0.48559	0.344219	-0.100603	0.356519	0.0603195	0.259736	0.290047	-0.0723601	0.365289	0.100813	-0.150979	0.555237	0.646789	0.558063	0.280901	0.611562	0.215237	0.254977	0.0811688	0.132792	0.380511	0.412798	0.332841	0.141447	0.243509	0.296081	-0.0758379	0.0520257	0.140533	0.096801	0.180781	0.490337	-0.402963	-0.137585	-0.129604	0.169672	0.583173
Subject4	0.187774	0.141777	0.474051	0.128473	0.522388	-0.0174893	0.514244	0.540155	0.183944	0.599633	0.471452	-0.0129634	0.561526	0.538303	-0.403549	0.490792	-0.136489	0.158833	0.332211	-0.0384447	0.487714	0.0685148	-0.100576	0.477692	0.563536	0.631575	0.160797	0.535456	0.477028	0.2562	0.362281	0.355218	0.198953	0.296293	0.398692	0.236791	0.0865355	0.275158	0.246641	-0.0810343	0.508452	0.157766	0.583259	0.473649	-0.176493	0.0669432	-0.0660892	0.029628	0.357074
Subject5	0.249637	0.383098	0.725653	-0.115432	0.677585	0.250934	0.377268	0.26934	0.301378	0.4556	0.524316	0.0572803	-0.134892	0.673403	0.0892596	0.646457	-0.151487	0.0653882	0.0703794	-0.0570033	0.520674	-0.0153344	0.0932143	0.376222	0.690262	0.739451	0.381403	0.748802	0.605962	0.306438	0.16375	0.111313	0.150567	0.434507	0.341071	0.00116578	-0.228111	0.122991	0.0295355	-0.0414671	0.359264	0.300186	0.506788	0.526258	0.297936	0.300364	0.255878	0.0567892	0.770264
Subject6	0.221222	0.201641	0.383477	0.260143	0.583327	-0.0615031	0.589673	0.347741	0.404963	0.384822	0.53288	0.206795	0.349953	0.641234	0.362048	0.598104	0.0743298	0.186844	0.155939	-0.0366855	0.536414	-0.0793186	0.091363	0.582703	0.699648	0.543643	0.440843	0.71013	0.501545	0.321646	0.317194	0.321335	0.22175	0.371161	0.350302	0.158491	0.274024	0.137451	0.0914707	0.162604	0.19363	-0.043952	0.321856	0.682288	0.327698	0.444749	-0.0981637	0.368227	0.578615
Subject7	-0.0611548	0.019063	0.402001	-0.0774179	0.262456	-0.0385022	0.326581	0.216089	0.21843	0.493816	0.512991	-0.205679	0.390598	0.54618	-0.104792	0.421316	-0.219668	-0.176994	0.0612414	-0.0147954	0.293504	-0.0634951	-0.134544	0.598824	0.589971	0.427508	0.286089	0.557794	0.372209	0.321519	0.145732	0.322054	0.088312	0.337385	0.332019	-0.0180245	-0.0466425	-0.128415	0.171817	-0.117169	0.16649	0.153127	0.390354	0.48869	0.00064244	0.0917136	-0.0190991	-0.141938	0.463841
Subject8	-0.00523525	0.385215	0.548466	0.331027	0.371318	-0.00479146	0.554079	0.273825	0.475718	0.621586	0.489233	-0.032422	0.227351	0.488051	-0.0815572	0.61789	-0.105959	-0.0270784	0.300178	-0.0100736	0.456307	-0.126339	-0.114559	0.581624	0.587413	0.555022	0.176917	0.547369	0.442871	0.253675	0.165197	0.196729	0.134707	0.344335	0.461924	-0.0572275	0.0791861	0.236503	0.15207	0.0398924	0.00325742	-0.0272872	0.6165	0.518179	-0.226951	0.353451	-0.0306571	0.208932	0.454183
Subject9	0.135966	0.0935421	0.293067	0.212876	0.489333	-0.221884	0.311338	0.174708	0.0452095	0.394906	0.274282	-0.184118	-0.0545078	0.55558	-0.428537	0.469032	-0.172774	-0.169478	-0.259821	-0.259335	0.269505	-0.192965	-0.467757	0.434315	0.485805	0.373513	0.104486	0.60439	0.313799	-0.00932693	0.176729	0.14426	-0.213221	0.0322193	-0.0613156	-0.110371	-0.176478	0.0121013	-0.00427411	-0.235408	0.0238188	-0.136996	0.30002	0.331428	-0.526846	-0.436184	-0.118124	0.169122	0.386924
Subject10	0.224045	0.371321	0.352554	0.140812	0.455105	-0.062662	0.209877	0.33686	0.233415	0.465697	0.459756	0.152292	0.120793	0.462203	-0.183495	0.154749	-0.105288	-0.226729	0.263763	-0.236988	0.154738	0.115417	-0.196365	0.47021	0.490426	0.283703	0.224744	0.539663	0.252507	0.253226	0.255645	0.245374	0.105778	0.354388	-0.0522252	-0.132892	0.00499698	0.363674	-0.024063	0.197334	0.199077	-0.0711841	0.365117	0.410006	-0.229583	-0.169022	-0.0809904	-0.147903	0.152247
Subject11	-0.00220173	-0.0399407	0.161683	0.172835	0.460898	-0.569317	0.454885	0.1316	0.222415	0.391475	0.473073	-0.306947	0.097293	0.428269	-0.0489885	0.454153	-0.416048	-0.0741395	-0.0601672	-0.200867	0.140643	0.102219	-0.1139	0.341476	0.278547	0.342338	0.0159989	0.465958	0.263646	0.128165	0.145218	0.0399824	-0.0566897	0.190808	0.125633	-0.228379	-0.24909	-0.184368	0.0247031	-0.548145	-0.338848	-0.239955	0.282631	0.231736	-0.202378	-0.137229	0.119211	0.255912	0.590558
Subject12	0.141293	0.261206	0.742427	0.101308	0.566874	0.240153	0.378749	0.0404999	0.423933	0.513038	0.451442	0.289163	-0.0187103	0.491312	-0.0973998	0.268659	0.0288972	0.0545323	0.0804006	-0.295891	0.145233	0.201739	0.0021177	0.521238	0.744424	0.392158	0.144883	0.542183	0.409851	0.576579	0.274575	0.338668	0.190232	0.346936	0.443918	0.276578	0.181955	0.0647497	0.00554929	0.162489	0.102657	0.129964	0.363285	0.413379	-0.174594	0.00723025	0.0841601	0.153376	0.619163
Subject13	0.187187	0.224086	0.457512	-0.0112195	0.402648	0.0919958	0.348374	0.136533	0.0701865	0.0805672	0.449813	0.066467	0.363635	0.445279	-0.0826658	0.047178	-0.168953	0.118825	0.288815	-0.114196	0.504961	0.0614199	-0.0235109	0.456738	0.62475	0.336186	0.0855102	0.560752	0.355143	0.247765	0.00475422	0.17749	0.118829	0.0757085	0.273978	0.262489	0.142336	-0.0793691	0.158079	-0.0497228	-0.0597966	0.114914	0.209302	0.264692	0.00935871	0.256849	-0.402749	-0.31539	0.440185
Subject14	-0.0231164	0.26465	0.331546	0.134074	0.382699	-0.0937244	0.260288	0.126195	0.31783	0.324435	0.1534	0.242672	-0.124599	0.480121	0.173129	0.32155	-0.174705	0.0155891	0.00503114	0.0542214	0.440571	0.0828879	-0.277578	0.550539	0.625103	0.415035	0.317098	0.616492	0.476898	0.319707	0.00303113	0.0322081	0.256816	0.263375	0.382342	0.283174	0.313534	0.0443843	-0.15899	-0.0282297	-0.140128	0.239332	0.38029	0.386632	-0.243777	-0.0486364	0.17289	-0.0244765	0.374887
Subject15	0.160791	0.104692	0.00418468	0.266951	0.418992	-0.0207932	0.264437	0.299492	0.355299	0.467327	0.564602	-0.130862	0.397492	0.34747	-0.0640033	0.425535	0.115686	-0.152657	0.23223	-0.0032097	0.4952	0.276562	-0.238065	0.420936	0.282324	0.204775	0.26533	0.491207	0.363115	0.149597	0.328268	0.31262	-0.27376	0.107133	0.299313	-0.18045	0.0907429	0.0496673	0.199329	0.166682	0.100699	0.183647	0.350175	0.316718	-0.13495	0.0509813	0.169428	0.0729067	0.422214
Subject16	-0.0480393	0.209757	0.642764	0.32994	0.606527	0.126976	0.65185	0.110452	0.247292	0.523186	0.57212	0.077874	0.404395	0.690472	-0.356196	0.456039	-0.0682092	-0.197422	0.110087	-0.0194226	0.530664	-0.0123821	0.257558	0.669846	0.638169	0.420088	0.102346	0.493321	0.528009	0.45673	0.224811	0.395967	0.0908713	0.434327	0.352756	-0.260909	0.244634	-0.0591605	0.15708	0.175809	0.225296	0.262692	0.608103	0.294576	0.268002	0.199452	-0.179753	0.15965	0.585601
Subject17	-0.265637	0.0766263	0.274854	0.164046	0.403628	0.110012	0.0547542	-0.0511743	0.0379029	0.358424	0.318935	-0.158091	0.112515	0.355901	-0.109466	0.324374	0.0530577	0.00162286	0.274943	-0.239194	0.355674	-0.117543	-0.266516	0.487402	0.48379	0.289032	-0.144371	0.248223	0.439317	0.126844	0.0618728	0.262563	-0.0427342	0.133079	0.213602	-0.0359665	0.0434616	0.165527	-0.0555357	-0.0473522	0.0973002	-0.200763	0.342934	0.251678	-0.291841	-0.0923374	-0.0639389	0.0301931	0.465842
Subject18	0.45675	0.544943	0.512576	-0.0478897	0.711778	0.140072	0.26464	0.436101	0.461335	0.580975	0.729424	0.471042	0.440114	0.564678	-0.0159654	0.558876	-0.035927	0.0457308	0.375268	0.175518	0.555705	0.0831152	0.138741	0.649732	0.568266	0.708427	0.394376	0.78851	0.392453	0.54104	0.120897	0.402912	0.0895833	0.448572	0.571934	0.266083	0.374026	0.324144	0.184664	0.374047	0.282533	0.0725265	0.541545	0.695949	0.176368	0.20455	0.245669	0.082873	0.671105
Subject19	0.0261303	0.248314	0.513034	0.0684567	0.642079	0.184882	0.398772	0.168147	0.425129	0.671576	0.423402	-0.0919924	0.558717	0.435648	-0.239715	0.673703	0.193737	0.0517824	0.407635	-0.212281	0.299299	-0.00283623	0.0966109	0.326588	0.68069	0.466257	0.435176	0.410053	0.667826	-0.061584	0.214803	0.100037	-0.187564	0.298982	0.319708	-0.0744341	-0.199519	-0.163084	0.0882418	-0.111327	0.430874	0.510273	0.498686	0.577621	-0.335989	-0.0803558	0.0373698	-0.104936	0.723717
Subject20	0.214562	0.0969665	0.319944	0.10387	0.295903	0.136263	-0.0283984	0.113244	0.231003	0.488469	0.421343	-0.0485079	-0.0897091	0.308322	-0.247177	0.363763	-0.226546	-0.214609	0.169129	0.0132839	0.41534	-0.116718	-0.468812	0.351282	0.317259	0.300244	0.216573	0.41105	0.288799	0.333486	0.152867	0.145673	0.34642	0.34715	0.187948	0.0860648	0.124157	-0.0625761	0.0764916	-0.0259235	-0.0304671	0.159134	0.496056	0.316656	0.0180096	0.0938693	0.194522	-0.153386	0.413147
Medial frontal cortex
	Vertex1	Vertex2	Vertex3	Vertex4	Vertex5	Vertex6	Vertex7	Vertex8	Vertex9	Vertex10	Vertex11	Vertex12	Vertex13	Vertex14	Vertex15	Vertex16	Vertex17	Vertex18	Vertex19	Vertex20	Vertex21	Vertex22	Vertex23	Vertex24	Vertex25	Vertex26	Vertex27	Vertex28	Vertex29	Vertex30	Vertex31	Vertex32	Vertex33	Vertex34	Vertex35	Vertex36	Vertex37	Vertex38	Vertex39	Vertex40	Vertex41	Vertex42	Vertex43	Vertex44	Vertex45	Vertex46	Vertex47	Vertex48	Vertex49
Subject1	0.618356	0.231827	0.209661	0.0602834	0.597262	0.336493	0.120491	0.537677	-0.172078	0.34207	0.191822	0.0736005	0.336478	0.0778617	0.547983	0.59401	0.636135	0.448788	0.350102	0.536405	0.525696	0.519054	0.220102	0.154975	0.179718	0.330628	0.0592477	0.479841	0.346485	-0.0825077	-0.187608	0.114896	0.149511	0.416197	0.601223	0.497882	0.394635	0.402425	0.195928	0.23842	-0.219744	0.149708	0.326703	0.178726	0.223453	0.200012	0.160121	0.282903	0.477276
Subject2	0.442484	0.598434	-0.0770553	0.395752	0.623237	0.375756	0.498984	0.44914	0.0209182	0.024785	0.176475	0.486168	0.0672346	0.133083	0.36225	0.656899	0.586144	0.481909	0.477151	0.588752	0.682655	0.634591	0.562641	0.26035	0.168275	0.269959	0.385105	0.229895	0.0793302	-0.116647	0.30524	0.0396067	0.0162784	0.0952088	0.45514	0.44336	0.428815	0.0411897	0.0256429	0.355937	0.0208044	0.28322	0.163033	0.356824	0.240052	0.536411	0.326688	0.105028	0.311393
Subject3	0.10149	0.264771	-0.000913322	0.357651	0.3562	0.116526	0.159487	0.279061	-0.0844089	-0.169033	0.208644	0.447651	0.12527	0.0314904	0.413155	0.249692	0.410339	0.420386	0.257378	0.505172	0.545826	0.398747	0.148953	-0.0675656	-0.167026	-0.139669	0.0801903	0.113349	-0.0501386	-0.284851	-0.149647	-0.11366	-0.130755	0.0274373	0.036744	0.230131	0.155673	-0.102597	-0.0359857	0.0255949	0.0815629	0.263623	0.105453	0.271046	0.370712	0.337271	0.293808	0.127121	0.179067
Subject4	0.377627	0.484567	-0.0287174	0.149093	0.463309	0.183989	0.235408	0.31591	0.0724398	0.244492	0.121165	0.418398	0.0983665	0.085732	0.433413	0.346965	0.398228	0.455821	0.383621	0.294265	0.466078	0.317536	0.293415	0.168509	0.108313	0.245297	0.228034	0.201757	0.0472861	-0.061473	0.313274	-0.0379075	-0.153495	0.259651	0.330021	0.41946	0.210851	0.0688909	0.176253	-0.036004	0.14253	0.0963944	0.164573	0.104325	0.203946	0.147303	0.211946	-0.0193116	0.188695
Subject5	0.386757	0.487145	0.145446	0.252132	0.546642	0.264511	0.533386	0.493647	0.100884	0.116175	0.0449103	0.580554	0.330457	0.2489	0.333298	0.478126	0.616634	0.482271	0.0795059	0.590762	0.600144	0.526079	0.516324	0.325549	0.244682	0.0782357	0.0093972	0.281455	0.0999028	0.0685814	0.0934725	-0.191064	-0.302058	0.0789297	0.38234	0.421337	0.389747	-0.0149634	-0.0649776	0.318764	0.0627178	0.387274	0.253191	0.435983	0.404407	0.302914	0.339507	0.139771	0.392344
Subject6	0.329019	0.274036	-0.180707	0.200187	0.34711	0.180082	0.122786	0.140698	-0.0977699	0.087823	0.100313	0.369853	0.0885775	0.139932	0.362893	0.441401	0.312417	0.553063	0.305865	0.438001	0.576407	0.383076	0.018089	0.0489718	-0.0975566	0.158525	0.127189	0.334179	-0.0425628	-0.266142	-0.0761795	0.101852	-0.0743821	0.185102	0.163692	0.441598	0.384898	-0.0854615	0.0270988	0.0736252	-0.000527928	0.162471	0.0397916	0.183073	0.11659	0.302419	0.195132	0.222758	0.177525
Subject7	0.311372	0.555258	-0.0887466	0.332513	0.463415	0.473296	0.114538	0.140413	0.0357664	0.170987	0.116355	0.377794	0.0377803	-0.102645	0.391542	0.383452	0.520524	0.597829	0.595557	0.501443	0.568042	0.462127	0.203235	0.0590058	0.0587784	-0.00232011	0.245673	0.343035	0.145143	-0.0350783	0.164069	-0.0457693	0.0985006	0.299888	0.333773	0.418212	0.33447	-0.0343035	-0.106922	0.0970514	0.159716	0.176659	0.0628203	0.208956	0.269364	0.500353	0.125069	0.120804	0.0221713
Subject8	0.313996	0.504226	-0.066088	0.0332938	0.484758	0.332787	0.0932038	0.28637	-0.28862	0.000900949	0.154206	0.376095	0.134241	0.106199	0.344452	0.353361	0.390116	0.448884	0.224477	0.435649	0.586561	0.436439	0.208151	-0.00143583	0.0511125	0.1345	0.143459	0.296888	0.0536781	-0.196602	-0.0926522	0.0791602	-0.103998	0.10723	0.269449	0.316786	0.203317	-0.053043	0.0936956	0.192676	-0.0511131	-0.0462732	0.126848	0.0713824	0.171089	0.252665	0.333032	0.0538335	0.243207
Subject9	0.192984	0.487327	0.017981	0.27315	0.41267	0.241028	0.343451	0.271865	-0.123426	-0.0239081	-0.10649	0.486427	0.201151	0.0481277	0.201244	0.430097	0.267348	0.586917	0.316154	0.462349	0.526698	0.439845	0.321376	0.180398	0.0733558	0.0739546	0.0479538	0.278881	0.00170732	-0.112546	0.0145612	-0.0041188	-0.00273909	0.12806	0.0804124	0.188674	0.28979	-0.156204	0.075733	0.191296	0.145107	0.250082	0.0928342	0.414668	0.304649	0.0251373	0.197416	-0.127987	0.101443
Subject10	0.368763	0.445172	-0.0733964	0.0490729	0.33603	0.201178	0.388231	0.284769	0.0832854	0.0874151	-0.0646449	0.107692	0.0929779	-0.212659	0.379239	0.428426	0.495666	0.534122	0.47055	0.545411	0.599499	0.53746	0.395404	0.238166	0.262072	0.14177	0.19732	0.2068	0.402695	-0.188349	0.0596226	-0.0691315	-0.00820729	0.11438	0.270323	0.286891	0.302572	-0.0182874	0.184197	0.212332	-0.0966898	0.399192	0.0510737	0.555974	-0.0403909	0.362897	0.101624	-0.115058	0.139394
Subject11	0.537221	0.48321	-0.108921	0.307457	0.494082	0.420956	0.342056	0.356642	-0.0362771	0.0381803	0.253063	0.484152	0.10477	0.0799058	0.526837	0.591596	0.47873	0.565612	0.443859	0.573045	0.603041	0.53212	0.419069	-0.0335076	-0.0683955	0.311841	0.234164	0.372222	-0.23564	-0.294716	0.204678	0.0836195	-0.109143	0.0455222	0.279557	0.484197	0.277307	-0.0398336	0.0126033	0.316971	0.312216	0.160054	-0.0231544	0.144327	0.229413	0.324164	0.104472	0.145344	0.142128
Subject12	0.438705	0.402125	0.0169474	0.131667	0.524406	0.381573	0.15238	0.207346	-0.0964615	-0.0128734	0.185725	0.326839	0.0563341	0.0252952	0.535639	0.456356	0.449612	0.49349	0.440283	0.50657	0.557252	0.254966	0.123225	0.0388343	0.0345254	0.364251	0.117193	0.372288	-0.0315744	0.0107947	-0.0558656	-0.0418204	-0.0200655	0.0247326	0.214985	0.431809	0.205944	-0.115204	0.0107377	0.162904	0.158091	0.124357	-0.116591	0.231148	0.0240137	0.298148	0.138618	0.0494714	0.111056
Subject13	0.296989	0.519387	-0.0753555	0.274635	0.577008	0.1168	0.34212	0.215834	-0.087615	-0.120066	0.287426	0.449408	-0.030175	0.123781	0.29904	0.44461	0.436092	0.469261	0.324221	0.323258	0.544365	0.294993	0.207864	0.0070141	-0.0786922	0.0557118	0.125265	0.217647	-0.16958	-0.285595	0.252148	-0.0182759	-0.00179624	0.134693	0.267559	0.43025	0.313268	-0.106441	-0.0255904	0.274094	0.234251	0.108791	-0.168884	0.358758	0.301872	0.176509	0.243296	0.159659	-0.0415024
Subject14	0.323586	0.424686	0.0646667	0.255727	0.519568	0.349549	0.414534	0.283088	-0.0145752	0.259962	-0.00271782	0.65061	0.154109	-0.0284327	0.416935	0.44454	0.397307	0.479887	0.453778	0.548313	0.572252	0.461328	0.316958	0.183616	0.267116	0.197533	0.178234	0.261271	0.163788	0.0606268	0.0189088	-0.0903846	-0.000453408	0.31459	0.437724	0.484105	0.319941	-0.0690532	0.0367666	0.0983238	-0.228542	0.307425	-0.0234491	0.486733	0.395739	0.562964	0.200774	-0.110645	0.148477
Subject15	0.309343	0.512317	-0.194067	0.17144	0.540148	0.365974	0.0590362	0.334144	0.121258	-0.0231155	0.241194	0.305629	0.0554704	-0.0123109	0.2461	0.406049	0.508779	0.517826	0.464246	0.516394	0.557957	0.407333	0.0904386	-0.112024	-0.0253413	0.015687	0.212117	0.264391	-0.093508	-0.0992643	0.0731431	-0.0182134	0.0497929	0.17851	0.331264	0.318237	0.261739	-0.035051	-0.141645	-0.0609744	0.170033	0.0105162	-0.18011	0.184292	0.120155	0.19614	0.0278094	0.2152	-0.00529787
Subject16	0.231109	0.51076	-0.358872	0.157454	0.558372	0.187544	0.073213	-0.016171	-0.085926	-0.0560315	-0.0972902	0.511487	-0.134445	-0.184184	0.507906	0.569171	0.564464	0.553008	0.474413	0.421935	0.502949	0.417843	0.0692435	-0.0565676	-0.189794	0.18989	0.21966	0.20185	-0.109051	-0.195589	0.129679	-0.0451129	-0.125752	0.318638	0.487015	0.451392	0.177842	-0.367901	-0.12624	-0.0724391	-0.0107912	0.00332056	-0.257148	0.180142	0.149927	0.468571	0.0511502	-0.0958411	-0.0742798
Subject17	0.296386	0.55306	0.0639161	0.252232	0.425696	0.330839	0.345325	0.173078	0.0306612	0.0997838	0.340582	0.354237	-0.00101365	0.0557078	0.526711	0.487628	0.450773	0.574645	0.32948	0.460533	0.513818	0.609064	0.251287	0.0282916	0.0841728	0.114857	0.16285	0.35008	-0.00756051	-0.105554	0.115175	0.224625	0.101625	0.144391	0.31776	0.246374	0.249331	0.143612	0.110193	0.189592	0.201691	0.199144	-0.0533697	0.12744	0.122861	0.35282	0.268262	0.128426	0.0846838
Subject18	0.297033	0.563071	0.0892798	0.0167697	0.543813	0.405622	0.313395	0.212323	-0.0603499	0.0406732	0.129533	0.349114	0.111059	0.16144	0.354544	0.461291	0.549369	0.571932	0.481214	0.523038	0.569997	0.419074	0.24095	0.26414	0.0458034	0.25377	0.189383	0.464405	0.0466863	-0.128351	0.148697	0.0680998	0.00545107	0.238138	0.392602	0.537848	0.475871	0.035076	-0.0429833	0.336309	0.0864093	0.270983	0.196769	0.209664	0.0848712	0.0419102	0.217561	0.17651	0.0705825
Subject19	0.527006	0.468618	-0.297124	0.185574	0.473476	0.211328	0.35848	0.085228	0.0437833	0.0532634	0.107586	0.392404	-0.196249	0.180873	0.324738	0.495072	0.582401	0.529636	0.309605	0.243756	0.515584	0.23318	0.113027	0.131045	0.0582733	-0.129896	0.0467807	0.0986646	0.0603499	0.0548808	-0.017516	0.021278	0.159212	-0.0515867	0.293525	0.572331	0.267624	-0.320327	0.0491687	0.104848	0.00520333	0.0759034	-0.219035	0.401667	-0.0493166	0.303048	0.0775601	-0.0151406	-0.21201
Subject20	0.433999	0.459228	0.0213411	0.284388	0.381657	0.362865	0.216537	0.141715	0.0417783	0.0241167	0.12475	0.427241	0.163743	0.0219207	0.677012	0.418269	0.449806	0.532283	0.479949	0.464171	0.38371	0.436764	0.14692	0.198986	0.146746	0.128386	0.232447	0.27171	0.169835	-0.149332	-0.0601419	0.017163	-0.146655	0.0881963	0.277422	0.576977	0.317707	0.068331	0.0841631	-0.00139681	0.180562	0.177867	0.122916	0.224856	0.254907	0.384515	-0.005459	0.242082	0.227167
Lateral parietal cortex
	Vertex1	Vertex2	Vertex3	Vertex4	Vertex5	Vertex6	Vertex7	Vertex8	Vertex9	Vertex10	Vertex11	Vertex12	Vertex13	Vertex14	Vertex15	Vertex16	Vertex17	Vertex18	Vertex19	Vertex20	Vertex21	Vertex22	Vertex23	Vertex24	Vertex25	Vertex26	Vertex27	Vertex28	Vertex29	Vertex30	Vertex31	Vertex32	Vertex33	Vertex34	Vertex35	Vertex36	Vertex37	Vertex38	Vertex39	Vertex40	Vertex41	Vertex42	Vertex43	Vertex44	Vertex45	Vertex46	Vertex47	Vertex48	Vertex49
Subject1	0.0609548	0.138633	0.430338	-0.049549	0.367211	-0.0424459	0.460678	0.260518	0.0172189	0.356508	0.148161	0.189247	0.572222	0.133196	0.511821	-0.0344298	0.137897	0.00311142	0.38741	0.437371	0.466968	0.223524	0.235026	0.0492396	0.102246	0.474452	0.463734	-0.0298388	0.0979367	0.0678051	0.31921	0.249055	0.378786	0.599124	0.423356	0.426898	0.0720262	0.338032	0.208534	0.192125	0.0843258	0.142228	0.674884	0.215976	0.156355	0.411738	0.0697649	0.0231091	-0.0859064
Subject2	-0.0871749	0.0729002	0.231282	0.121732	0.445701	0.282045	0.589693	0.41883	-0.0569771	0.453096	0.119481	0.358689	0.410573	-0.129606	0.456302	-0.116187	0.323193	-0.012511	0.180306	0.235509	0.299546	0.426282	0.408296	0.237944	0.0427546	0.419624	0.417047	0.140345	-0.0543652	0.282902	0.410888	0.249181	0.452269	0.585222	0.562054	0.493903	0.261795	0.156194	0.277568	0.2434	0.133611	0.0962249	0.425208	0.382682	0.126754	0.479752	-0.0976224	0.0812647	0.108529
Subject3	0.102826	0.241124	0.25388	0.154088	0.52786	0.215092	0.640971	0.214558	0.222045	-0.0482737	-0.15398	-0.0351597	0.324304	-0.0692019	0.255898	0.0828474	-0.0282441	0.210001	0.399354	0.47745	0.311377	0.45575	0.534976	-0.0737955	0.0817435	0.591272	0.288407	0.0890448	0.143588	0.185178	0.262111	0.228249	0.493607	0.44928	0.043944	0.487497	0.0442393	0.0838078	0.231502	0.0733346	0.28229	0.34139	0.459689	0.315749	0.286721	0.317536	-0.0149935	0.0770322	-0.0690057
Subject4	0.104405	0.0180741	0.296391	0.227259	0.395405	0.155424	0.524515	0.327196	0.306814	0.263397	-0.128766	0.313772	0.133438	0.157835	0.451198	-0.110011	0.278696	0.0903265	0.197588	0.524587	0.225247	0.364226	0.366547	0.24442	0.0225349	0.492388	0.344239	0.121893	0.329981	0.228971	0.293792	0.235782	0.364296	0.406654	0.219469	0.327232	0.131838	-0.0504151	0.0989206	0.0794557	0.0578906	0.17594	0.341789	0.119783	0.199568	0.195018	0.254899	0.166149	0.162436
Subject5	-0.12939	0.100624	0.137827	0.015455	0.328093	-0.0127212	0.584324	0.378378	-0.161037	0.21246	-0.000446065	0.271152	0.406986	0.0191865	0.546234	-0.0290604	0.297673	-0.0918922	0.274563	0.471302	0.47009	0.167266	0.379489	-0.0986622	0.148912	0.56302	0.423892	-0.0413644	-0.0734233	0.203375	0.253576	-0.0418797	0.34286	0.522193	0.246175	0.47122	-0.059744	-0.00452956	-0.109181	-0.00485003	0.088917	0.103962	0.614006	0.398994	0.036744	0.40914	0.00808267	-0.05865	-0.0646268
Subject6	-0.0238015	0.2849	0.27314	0.0668898	0.392293	0.047645	0.600659	0.362035	0.172949	0.495221	0.255614	0.151577	0.32385	-0.111181	0.378951	-0.0926513	0.276736	0.0610427	0.223518	0.43877	0.0539169	0.144623	0.420856	0.124714	0.149522	0.538686	0.453776	0.160498	0.101851	0.117927	0.449616	0.0930357	0.390902	0.527071	0.306939	0.447434	0.257764	0.228492	0.224558	0.228829	0.200221	0.273595	0.346827	0.142265	0.0549735	0.489236	0.046906	0.151001	0.132665
Subject7	-0.0621501	0.253597	0.421205	0.215927	0.398453	0.107499	0.721979	0.200044	0.0158947	0.472053	0.212685	0.175913	0.448232	0.270932	0.434074	0.170251	0.435264	0.17351	0.0304606	0.466111	0.280827	0.130622	0.525404	0.247839	0.314093	0.667354	0.299606	-0.0238248	-0.0282517	0.0193891	0.352545	0.23744	0.463412	0.596626	0.440585	0.556843	0.226196	0.290282	0.241209	0.289588	0.300796	0.345099	0.565961	0.31861	0.27817	0.311384	0.252157	0.22257	0.0173786
Subject8	0.021971	0.409438	0.365604	0.193771	0.390089	0.217591	0.658633	0.427084	0.0360508	0.184168	0.489152	0.107615	0.407779	0.104039	0.43461	0.0928824	0.257536	0.245586	0.329991	0.470441	0.336037	0.430754	0.483339	0.0120346	-0.182636	0.511364	0.45412	0.0274454	-0.12557	0.122527	0.460751	0.207646	0.555192	0.460184	0.167739	0.369462	0.241997	0.463962	0.329002	0.363103	0.279953	0.205089	0.332712	0.0999102	0.194708	0.526075	0.10507	0.192096	0.196026
Subject9	0.193863	0.414108	0.305666	-0.130987	0.486517	0.216153	0.283804	0.20584	-0.265873	0.332305	0.00936739	0.31892	0.38296	0.0807968	0.457147	0.116737	0.237926	0.136015	0.457467	0.397391	0.118747	0.442151	0.0857398	0.176802	0.0488502	0.355397	0.263168	0.0330107	0.0852336	-0.186443	0.0611549	-0.112425	0.314472	0.40362	0.375125	0.440301	0.382883	0.43725	-0.117743	0.158078	0.131927	0.164242	0.373705	0.145715	-0.1382	0.318379	-0.0732701	-0.0350726	-0.0370094
Subject10	-0.0862466	0.359876	0.285364	0.359401	0.19406	-0.011136	0.549636	0.279	-0.000306173	0.36724	0.341803	0.346524	0.365628	0.172163	0.414918	0.132039	0.0573366	0.0054673	0.0682945	0.314941	-0.122278	0.0439106	0.34829	-0.0576034	0.110501	0.589103	0.424792	-0.0616743	-0.0214223	0.0853236	0.413365	0.182111	0.453708	0.476201	-0.025437	0.448554	0.363379	0.335931	0.281197	0.305156	0.303952	0.421259	0.604225	0.290415	0.22382	0.245172	0.155196	0.0860012	-0.00304249
Subject11	0.234816	0.409506	0.146378	0.247878	0.243539	-0.103087	0.75176	0.283373	-0.0866761	0.308786	0.272619	0.410581	0.55065	0.0844792	0.44894	0.0251317	0.0893422	0.193772	0.0727904	0.52141	-0.0605507	0.269127	0.364967	0.373255	0.341912	0.606534	0.342129	-0.0337165	-0.0509092	0.0409372	0.342084	-0.210275	0.647633	0.505372	0.352978	0.561628	0.326311	0.267334	0.220521	0.393933	0.464643	0.416594	0.636829	0.425043	0.158031	0.402182	-0.0740142	0.138985	0.0857085
Subject12	0.128199	0.0608255	0.382122	0.237198	0.229398	0.054343	0.632273	0.218267	-0.00702666	0.255689	0.105766	0.313642	0.211897	0.161404	0.454201	-0.0501085	0.415846	0.0142022	0.268262	0.483874	0.244175	0.244524	0.367585	0.253989	0.0622948	0.422859	0.242361	0.0603924	0.15193	0.0866064	0.306549	0.209371	0.526584	0.463018	0.321069	0.457675	0.210641	0.105765	0.0528073	0.162815	0.102743	0.225549	0.509572	0.103006	-0.0188088	0.236034	0.0962267	-0.16493	-0.0511755
Subject13	0.241559	0.280741	0.345459	-0.00684573	0.25801	0.0178476	0.637059	0.24617	-0.00576443	0.322072	0.072665	0.266913	0.456728	0.0834196	0.491609	0.100642	0.152504	0.0674692	0.186727	0.202019	0.0921332	0.433574	0.111944	0.198204	0.221244	0.53983	0.300607	-0.262984	0.173906	-0.0317033	0.230203	0.119127	0.358154	0.450829	0.183761	0.412424	-0.0478726	-0.124204	-0.013341	0.248013	0.256388	0.0155296	0.435923	0.19465	-0.124287	0.336322	0.012438	-0.0620588	-0.164788
Subject14	0.047237	0.344664	0.370883	0.045437	0.609324	0.0398306	0.370932	0.437019	-0.0490183	0.189166	0.273829	0.226976	0.518129	-0.167114	0.47105	0.230463	0.0680947	0.0214413	0.317249	0.615877	0.448057	0.251515	0.375277	0.086082	0.115977	0.585831	0.548562	-0.120456	0.0058823	0.244499	0.396811	0.142621	0.670902	0.599776	0.402429	0.501361	0.350175	0.202514	0.344694	0.376598	0.134918	0.362925	0.593416	0.190235	0.239867	0.497425	-0.0472941	0.177121	0.034255
Subject15	0.0215427	0.129136	0.248722	0.187168	0.441286	-0.00514031	0.61968	0.164987	0.025248	0.273005	0.330279	0.254852	0.254377	-0.012682	0.337734	-0.118144	-0.019401	-0.134847	0.0313337	0.351533	0.134035	0.234283	0.282238	0.0631131	-0.0984779	0.579802	0.315222	-0.0194083	-0.000337721	0.0469119	0.23523	0.106691	0.399604	0.467153	0.282556	0.450467	0.258002	0.254685	0.258952	0.213898	0.243574	0.0197134	0.329073	0.172505	0.127792	0.208449	0.081128	0.00873917	-0.135042
Subject16	-0.0462318	0.250445	0.34318	0.228517	0.374084	0.0770229	0.632027	0.284013	0.0211722	0.304021	0.195976	0.39788	0.478556	0.0603165	0.363006	0.0779445	0.442337	0.0349224	0.0972818	0.330313	0.380918	0.346187	0.45774	0.242891	0.127641	0.559809	0.430253	-0.162919	-0.0162757	0.168485	0.367238	-0.00638236	0.501647	0.474368	0.324484	0.517395	0.280433	0.139291	0.19073	0.405322	0.228856	0.317157	0.404029	0.237036	0.383052	0.444865	0.17059	0.236686	0.158683
Subject17	-0.0239012	0.177875	-0.155831	0.0490725	0.436396	-0.0457393	0.598422	0.362296	-0.172817	0.374211	0.163593	0.44019	0.32083	-0.112427	0.127483	0.068716	0.209794	0.205986	0.198928	0.262122	0.133171	0.267845	0.411571	0.171661	-0.0761136	0.521251	0.45674	-0.0384053	-0.0656198	0.0229058	0.421255	-0.178122	0.389522	0.52235	0.449626	0.44686	0.226364	0.104648	0.250746	0.24624	0.194232	0.28224	0.521593	0.318603	0.172281	0.359126	-0.157412	0.0315591	-0.0205952
Subject18	0.054828	0.14515	0.178596	0.26828	0.424041	0.12816	0.615427	0.167429	0.13999	0.211489	0.21086	0.0947908	0.118594	0.278599	0.270183	-0.0409965	0.298568	0.135643	0.156112	0.29333	0.0911406	0.348584	0.209395	0.0988551	-0.0728623	0.546607	0.293262	0.0252814	0.0485033	0.152951	0.323391	-0.0257466	0.281396	0.406137	0.259763	0.380499	-0.10298	-0.0111756	0.02514	0.0166149	0.320386	-0.0457397	0.302703	-0.114684	0.187439	0.148506	0.254371	0.263435	0.0787089
Subject19	0.121238	0.319098	0.281156	0.129375	0.249272	0.100075	0.56716	0.21475	0.129496	0.36229	0.321778	0.276702	0.308815	0.271162	0.482949	0.0837127	0.402783	0.083142	-0.276901	0.139368	0.533754	0.365535	0.551003	0.394662	-0.120144	0.140193	0.288176	0.0113041	0.177114	0.0554635	0.288781	0.161529	0.540091	0.638956	0.363419	0.54286	0.379564	0.23819	0.340362	0.16504	0.106238	0.124098	0.5835	0.376921	0.0852798	0.223634	0.210841	0.123328	0.0508333
Subject20	0.014965	0.309724	0.351014	0.207524	0.315913	0.117497	0.596688	0.0811368	-0.0914966	0.357057	0.37623	0.326753	0.348862	0.263397	0.353555	-0.0637108	0.220987	0.15122	0.118908	0.390838	0.337316	0.24891	0.346792	0.28696	-0.0595246	0.626587	0.403871	-0.0206117	-0.101893	-0.00307957	0.334768	0.0964297	0.35433	0.469865	0.405055	0.561191	0.377021	0.142692	0.327348	0.356095	0.139397	0.249132	0.506466	0.156355	0.216321	0.138212	0.291677	0.0326276	-0.0745799
Occipital cortex
	Vertex1	Vertex2	Vertex3	Vertex4	Vertex5	Vertex6	Vertex7	Vertex8	Vertex9	Vertex10	Vertex11	Vertex12	Vertex13	Vertex14	Vertex15	Vertex16	Vertex17	Vertex18	Vertex19	Vertex20	Vertex21	Vertex22	Vertex23	Vertex24	Vertex25	Vertex26	Vertex27	Vertex28	Vertex29	Vertex30	Vertex31	Vertex32	Vertex33	Vertex34	Vertex35	Vertex36	Vertex37	Vertex38	Vertex39	Vertex40	Vertex41	Vertex42	Vertex43	Vertex44	Vertex45	Vertex46	Vertex47	Vertex48	Vertex49
Subject1	0.344893	0.340617	0.410475	0.245424	0.336921	0.597142	0.617799	0.319548	0.347678	0.530705	0.312296	0.676725	0.448163	0.208906	0.495804	0.60298	0.565381	0.225292	0.582234	0.667549	0.460068	0.484091	0.242039	0.373469	0.27848	0.707657	0.692837	0.681397	0.184198	0.462346	0.1382	0.336364	0.247314	0.276616	0.2041	0.232185	0.62479	0.233908	0.38363	0.192956	0.475419	0.323383	0.255075	0.37755	0.356815	0.326048	0.613859	0.481832	0.480616
Subject2	0.545054	0.440242	0.377501	0.642006	0.453284	0.536307	0.619297	0.13378	0.586499	0.541097	0.25415	0.70371	0.644564	0.355646	0.13629	0.457063	0.74849	0.604021	0.585463	0.595987	0.488226	0.541201	0.565848	0.461435	0.633996	0.747906	0.644888	0.691267	0.539856	0.536005	0.363418	0.365075	0.362065	0.332209	0.531837	0.494055	0.724082	0.220128	0.481385	0.385172	0.527285	0.322824	0.360891	0.41128	0.20236	0.267367	0.65993	0.422755	0.46373
Subject3	0.510544	0.282567	0.498573	0.539339	0.513135	0.680057	0.511899	0.252139	0.583569	0.537587	0.271662	0.709525	0.610251	0.484902	0.381101	0.540672	0.699006	0.507449	0.475148	0.530992	0.588066	0.538597	0.592191	0.449171	0.554255	0.739793	0.699032	0.671568	0.313439	0.391835	0.294577	0.25732	0.371178	0.375986	0.534082	0.658027	0.707571	0.308058	0.261102	0.316036	0.552065	0.239331	0.306523	0.503368	0.311513	0.380299	0.6292	0.394961	0.39737
Subject4	0.191113	-0.0266594	0.43004	0.311403	0.26498	0.519587	0.466093	0.0175016	0.272104	0.277882	0.183145	0.485308	0.47905	0.380256	0.41007	0.52399	0.650423	0.175882	0.478547	0.49741	0.288389	0.470905	0.237384	0.130576	0.228655	0.662961	0.573845	0.55535	0.0731259	0.331955	-0.0442916	-0.0341122	0.0295014	0.0291942	0.224312	0.26236	0.497098	0.0183232	-0.015773	-0.0547182	0.161123	-0.114587	0.0390731	0.301297	0.101073	0.154424	0.524117	0.216304	0.300234
Subject5	0.468727	0.0315248	0.439685	0.298722	0.427129	0.566888	0.55247	0.0294478	0.531495	0.262266	0.0487712	0.622294	0.596762	0.338692	0.514317	0.399751	0.722356	0.394717	0.569006	0.582546	0.458805	0.487783	0.536402	0.290746	0.486757	0.699283	0.675153	0.666844	0.241485	0.179462	0.0770188	0.0616559	0.0772353	0.130969	0.49283	0.470004	0.613373	0.178858	0.1415	0.114405	0.248556	0.0979125	0.112589	0.385741	0.0544625	0.096245	0.470178	0.210236	0.203011
Subject6	0.310614	0.234416	0.424768	0.504345	0.323572	0.506477	0.456395	-0.000319105	0.405179	0.20744	0.162808	0.609184	0.594369	0.510171	0.567336	0.49314	0.704823	0.340121	0.461669	0.509824	0.345942	0.410102	0.365894	0.272839	0.294672	0.665629	0.624323	0.500039	0.173488	0.209475	0.0207362	0.0193212	-0.0350156	-0.0439286	0.121649	0.551239	0.575783	0.013848	-0.107696	-0.116417	0.0696913	-0.000262097	0.0883414	0.334646	0.101303	0.193085	0.446744	0.207726	0.310533
Subject7	0.331613	0.320895	0.507503	0.486656	0.29155	0.539236	0.50316	0.183862	0.503875	0.334514	0.168866	0.571212	0.628554	0.516681	0.452429	0.502096	0.774837	0.431132	0.555996	0.636237	0.483118	0.512313	0.250498	0.210211	0.331491	0.726627	0.641931	0.589666	0.279775	0.463614	0.137281	0.107308	0.213908	0.22564	0.333089	0.637455	0.705282	0.197048	0.31513	0.216896	0.434043	0.228333	0.278411	0.470327	0.113427	0.0935784	0.543069	0.282438	0.35562
Subject8	0.20955	0.123331	0.47729	0.556981	0.324789	0.45571	0.465173	-0.0708365	0.518847	0.33104	0.0878102	0.563814	0.614921	0.535266	0.513155	0.503258	0.676924	0.253048	0.268071	0.540078	0.3668	0.397221	0.388688	0.161402	0.345123	0.674234	0.5928	0.552949	0.372035	0.467408	-0.0173176	0.176618	0.091847	-0.0908014	0.267785	0.552766	0.596528	0.144632	0.100892	0.0608496	0.463926	-0.0231452	-0.0173121	0.37327	0.112597	0.06728	0.511276	0.203173	0.225096
Subject9	0.53982	0.381138	0.0647955	0.589838	0.390868	0.297474	0.486729	0.150329	0.287827	0.49785	0.250428	0.607243	0.557835	-0.0679696	0.158882	0.436749	0.682357	0.570687	0.376271	0.357256	0.382081	0.463494	0.350932	0.311288	0.502335	0.596926	0.478399	0.607459	0.508683	0.448987	0.307188	0.392702	0.444098	0.213755	0.304261	0.0714656	0.365092	0.0442575	0.280416	0.00247384	0.200829	0.154992	0.356726	0.299444	0.00900144	0.267458	0.586634	0.355355	0.406954
Subject10	0.466328	0.215529	0.464787	0.615125	0.383455	0.476969	0.545173	0.183468	0.541126	0.48026	0.336489	0.613221	0.616594	0.360312	0.432931	0.46155	0.641764	0.572113	0.248435	0.515964	0.400506	0.427679	0.433272	0.280693	0.406673	0.632328	0.634621	0.606912	0.375278	0.555376	0.159174	0.338181	0.360638	0.288091	0.418827	0.42644	0.688724	0.333405	0.270323	0.289748	0.381088	0.120851	0.254564	0.348052	0.238688	0.428304	0.596153	0.322023	0.439941
Subject11	0.688659	0.205363	0.585646	0.659221	0.248438	0.458891	0.620155	0.275436	0.640837	0.610865	0.441852	0.695143	0.628637	0.502351	0.424701	0.535185	0.703005	0.676855	0.533012	0.517423	0.327624	0.45566	0.443777	0.312338	0.361186	0.726935	0.580792	0.568229	0.253963	0.575407	0.2477	0.386858	0.494318	0.505276	0.619508	0.587403	0.669439	0.504451	0.352463	0.373633	0.628654	0.216623	0.382153	0.325485	0.131771	0.439029	0.633297	0.538974	0.535009
Subject12	0.367113	0.124136	0.314811	0.417161	0.309542	0.445106	0.381055	-0.0390754	0.185127	0.290679	0.117955	0.438936	0.623533	0.336255	0.490312	0.384867	0.625081	0.358443	0.503135	0.527507	0.405333	0.442742	0.357884	0.363559	0.326545	0.642819	0.513764	0.473084	0.192899	0.311389	0.117393	0.160526	0.150199	0.031207	0.330776	0.283671	0.574537	0.00843365	0.121742	0.157639	-0.0490381	0.00663358	0.0165346	0.339662	0.229019	0.159496	0.430406	0.144343	0.159524
Subject13	0.429202	0.170702	0.497446	0.506592	0.290332	0.621741	0.604842	0.00398747	0.527673	0.308321	0.267275	0.441241	0.540139	0.491388	0.414672	0.509088	0.640222	0.391586	0.574342	0.480738	0.490349	0.581642	0.432419	0.251789	0.408667	0.688928	0.566871	0.647378	0.250501	0.487339	0.0746489	0.316867	0.234999	0.215778	0.406737	0.466069	0.566997	0.215995	0.0448761	0.210756	0.465746	-0.0407347	-0.095325	0.346037	0.0113005	0.258436	0.433777	0.141882	0.363145
Subject14	0.324389	0.0842056	0.64213	0.584139	-0.00557444	0.410321	0.485116	0.154533	0.456416	0.454207	0.227191	0.6126	0.620158	0.559127	0.511826	0.636499	0.661234	0.401539	0.338423	0.499944	0.265817	0.298727	0.113595	-0.0292547	0.185539	0.67603	0.50585	0.626674	0.269423	0.525484	0.218494	0.297706	0.271946	0.15143	0.349701	0.64246	0.69782	0.342327	0.159672	0.161585	0.20006	0.0961096	0.117679	0.198372	0.0779757	0.22618	0.605539	0.286633	0.43373
Subject15	0.416163	0.288331	0.216089	0.401874	0.451661	0.51953	0.477911	0.213652	0.440973	0.313452	-0.0458874	0.470615	0.516485	-0.00279404	0.324285	0.45581	0.650472	0.408849	0.384345	0.515188	0.445643	0.519861	0.471578	0.388085	0.461151	0.620134	0.60865	0.599427	0.354815	0.331549	0.235652	0.271874	0.199688	0.233778	0.318156	0.267106	0.644454	0.260074	0.134541	0.13595	0.458275	0.111396	0.0555466	0.368701	0.1133	-0.0532284	0.392821	0.0620092	0.0958013
Subject16	0.571797	0.104518	0.427536	0.619263	0.211047	0.612891	0.44417	0.301785	0.615868	0.455823	0.327032	0.682037	0.585069	0.29548	0.207029	0.341448	0.654106	0.600767	0.418993	0.606383	0.25664	0.415832	0.345425	0.128588	0.218237	0.694923	0.657022	0.50458	0.117771	0.245172	0.177594	0.223345	0.289819	0.382229	0.568204	0.527357	0.625259	0.417661	0.295813	0.408085	0.481336	0.285475	0.179851	0.247587	0.289384	0.399429	0.51797	0.362129	0.438301
Subject17	0.484121	0.1259	0.52539	0.649341	0.377895	0.464785	0.533729	0.0727496	0.390242	0.44119	0.0679601	0.632631	0.724375	0.441067	0.402701	0.541289	0.726868	0.455022	0.500288	0.680147	0.460726	0.507475	0.375743	0.218698	0.393128	0.656837	0.644412	0.526906	0.178063	0.496672	0.0471864	0.13055	0.308785	0.171885	0.440998	0.389585	0.629663	0.203696	0.208759	0.198045	0.449603	-0.0425236	0.0797235	0.383836	0.0665134	0.191104	0.580038	0.129742	0.147375
Subject18	0.524669	0.432953	0.166554	0.592775	0.562472	0.566513	0.424313	-0.00861824	0.588191	0.417062	0.0822892	0.612859	0.586582	0.222137	0.233567	0.276578	0.661874	0.551431	0.530137	0.494301	0.512643	0.421831	0.469119	0.470077	0.528779	0.598372	0.638119	0.598265	0.299886	0.349023	0.0879234	0.123002	0.191635	0.196813	0.367387	0.377875	0.622776	0.176119	0.120532	0.174227	0.45134	-0.103507	0.0537702	0.471153	0.0745195	0.2535	0.486295	0.187605	0.415968
Subject19	0.179266	0.0936892	0.501753	0.379948	0.455677	0.621104	0.543503	0.0519919	0.418359	0.386434	-0.000787606	0.457008	0.516482	0.308736	0.478163	0.597426	0.600632	0.242701	0.605332	0.576881	0.469538	0.441859	0.482683	0.300681	0.367425	0.65885	0.649694	0.586544	0.0500971	0.273871	-0.00866771	0.160635	0.152697	0.123219	0.293281	0.39528	0.571089	0.0690711	0.111335	0.0572821	0.315066	-0.169666	-0.00857947	0.387496	0.0940692	0.139832	0.59045	0.265363	0.343305
Subject20	0.459929	0.218756	0.317325	0.462034	0.409492	0.628669	0.539479	0.170554	0.40086	0.369571	0.309859	0.596925	0.702047	0.343636	0.61059	0.568632	0.718339	0.427246	0.535949	0.667567	0.336617	0.47699	0.449467	0.250361	0.346322	0.659994	0.681987	0.562632	0.163165	0.470883	0.0946376	0.233505	0.160486	0.198905	0.299277	0.439995	0.607367	0.240812	0.372193	0.309162	0.390807	0.235694	0.321491	0.253898	0.330488	0.371803	0.604596	0.47031	0.520332
Time series - GSP (no GSR) DCGAN
Temporal cortex
Subject	Vertex1	Vertex2	Vertex3	Vertex4	Vertex5	Vertex6	Vertex7	Vertex8	Vertex9	Vertex10	Vertex11	Vertex12	Vertex13	Vertex14	Vertex15	Vertex16	Vertex17	Vertex18	Vertex19	Vertex20	Vertex21	Vertex22	Vertex23	Vertex24	Vertex25	Vertex26	Vertex27	Vertex28	Vertex29	Vertex30	Vertex31	Vertex32	Vertex33	Vertex34	Vertex35	Vertex36	Vertex37	Vertex38	Vertex39	Vertex40	Vertex41	Vertex42	Vertex43	Vertex44	Vertex45	Vertex46	Vertex47	Vertex48	Vertex49
1	0.401995	0.465722	0.668308	0.377023	0.34631	0.295365	-0.126775	0.17391	0.297009	-0.0365881	0.308095	0.429984	0.613769	0.449199	0.571226	0.0697489	0.516075	0.196572	0.368018	0.335954	0.0227697	0.411968	0.373766	0.518359	0.260223	0.320065	0.394862	0.0955112	0.0838242	0.348861	0.164146	0.145521	0.236344	0.4136	0.527161	0.443072	0.40618	0.382735	0.282592	0.411132	0.623889	0.596681	0.330463	0.539139	0.455508	0.506819	0.375108	0.495418	0.595409
2	0.470365	0.272641	0.669221	0.542046	0.413435	0.340038	0.100929	0.0702455	0.12003	0.171625	0.511744	0.618748	0.649457	0.501596	0.653518	0.458255	0.208929	0.521411	0.447007	0.120221	0.170558	0.565867	0.437296	0.3639	0.176905	0.371594	0.583665	0.548966	-0.0437307	-0.0209404	0.149479	0.396115	0.224223	0.393027	0.506726	0.646592	0.380163	0.378754	0.489888	0.702586	0.502688	0.262804	0.0972917	0.579561	0.624804	0.757691	0.61409	0.539933	0.337547
3	0.548658	0.220165	0.742838	0.37354	0.667504	0.204523	0.45567	0.390383	0.660656	0.332784	0.657941	0.501027	0.698133	0.490995	0.416654	0.268623	0.354176	0.515803	0.413391	0.104661	0.252442	0.698648	0.0579584	0.618032	0.491044	0.483311	0.411591	0.280398	0.227347	0.271953	0.277052	-0.0363016	0.0145727	0.404766	0.535953	0.674954	0.533388	0.445179	0.554657	0.622566	0.379844	0.29519	0.0336832	0.247512	0.724893	0.491854	0.631089	0.511782	0.52229
4	0.326302	0.26974	0.368086	0.333327	0.560923	0.341096	0.291653	0.348136	0.451024	0.345481	0.389689	0.287589	0.222007	0.590891	0.612175	0.0768313	0.391984	0.477297	0.217337	0.100466	0.342475	0.306244	0.24364	0.547568	0.282975	0.353597	0.427841	0.328072	0.145697	0.463863	0.316154	0.241607	0.0841813	0.35808	0.350754	0.266559	0.245095	0.410619	0.195693	0.59735	0.409291	0.139141	0.25499	0.129989	0.694677	0.426938	0.551138	0.20651	0.560221
5	0.463491	0.352682	0.509855	0.536751	0.301549	0.452871	0.0494369	0.249921	0.433729	0.170493	0.312653	0.519257	0.316614	0.656728	0.558094	0.321942	0.400222	0.645336	0.0916352	0.21629	0.436488	0.34245	0.366906	0.389718	0.377277	0.0734077	0.578039	0.095256	0.295177	0.176601	0.405681	0.321521	0.47325	0.310705	0.439308	0.378869	0.178499	0.512545	0.303912	0.432621	0.445482	0.292834	0.170768	0.492038	0.546036	0.43042	0.423067	0.352646	0.633956
6	0.218402	0.0209128	0.36704	0.590302	0.452426	0.364099	0.0849877	0.35476	0.206222	-0.00229741	0.57029	0.202726	0.352035	0.602468	0.469025	0.365363	0.303373	0.343469	0.214214	0.13163	0.273284	0.714203	0.134728	0.174353	0.132976	0.362257	0.50866	0.255492	0.30134	0.284154	0.396377	0.0580291	0.283079	0.523588	0.646893	0.647514	0.487154	0.245792	0.314278	0.528541	0.364579	0.266229	0.536668	0.322275	0.487195	0.601665	0.611911	0.572423	0.611366
7	0.513989	0.315655	0.354985	0.123372	0.384101	0.221744	0.0984987	0.0917825	0.552621	0.0129725	0.400149	0.385043	0.313482	0.41179	0.509779	0.333818	0.494366	0.377055	0.237164	0.424965	0.0259451	0.419305	0.350322	0.115058	0.0403058	0.0436727	0.724739	0.44605	0.360021	0.194211	0.407395	0.21423	0.0759779	0.423611	0.373611	0.554544	0.339518	0.514258	0.499011	0.714775	0.595565	0.562711	0.388664	0.583513	0.608007	0.309098	0.379359	0.393976	0.447705
8	0.320879	0.160791	0.529053	0.298805	0.688414	0.154373	0.241402	0.0889145	0.398881	0.0571077	0.526762	0.439858	0.626097	0.704882	0.337553	0.488942	0.629842	0.63871	0.0610613	0.344857	0.216648	0.481967	0.267035	0.519481	0.364071	0.211033	0.473715	0.4693	0.191649	0.320638	0.185232	0.079951	0.107994	0.499551	0.501922	0.516282	0.410308	0.589002	0.328721	0.690388	0.661057	0.321757	0.445263	0.595236	0.439015	0.494509	0.529846	0.468251	0.603371
9	0.429973	0.19153	0.507103	0.453605	0.288948	0.51845	0.175557	0.0731089	0.501642	0.0722491	0.447581	0.412854	0.4668	0.447176	0.309921	0.278951	0.4831	0.482158	0.217262	0.509514	0.0737331	0.362681	0.525755	0.584413	-0.0925644	0.245172	0.252761	0.0926719	0.0202135	0.313011	0.31074	0.540124	0.0772817	0.325458	0.333517	0.497235	0.251415	0.528892	0.175081	0.403353	0.454768	0.313124	0.658526	0.766824	0.498996	0.408992	0.203503	0.344922	0.461714
10	0.335558	0.542258	0.352162	0.264071	0.648033	0.60608	0.197242	0.126217	0.437978	0.383065	0.314409	0.434768	0.631884	0.608528	0.371859	0.351912	0.502781	0.602771	0.405619	0.0724359	0.434865	0.386979	0.143958	0.239518	0.166462	0.29871	0.493098	0.262237	0.409769	0.277043	0.280702	0.45786	0.0421127	0.405938	0.566943	0.315313	0.490272	0.435452	0.198703	0.247364	0.260271	0.287602	0.467922	0.389696	0.417538	0.564648	0.619294	0.27014	0.478204
11	0.0813346	0.136757	0.422501	0.506767	0.418036	0.327451	0.0973815	0.206594	0.117034	-0.0679814	0.314035	0.556669	0.405646	0.476256	0.531239	0.271878	0.254115	0.747977	0.336107	0.421129	0.167315	0.537602	0.191102	-0.0359322	0.160205	0.0328771	0.683842	0.169135	0.104228	-0.0499661	0.23974	0.333844	0.290489	0.343701	0.540571	0.257514	0.389422	0.349633	0.438228	0.668533	0.380823	0.495699	0.195787	0.540244	0.511727	0.484913	0.417094	0.320766	0.681761
12	0.448036	0.133704	0.448809	0.428827	0.541093	0.385751	0.381618	0.150564	0.282921	0.038798	0.431584	0.648365	0.63118	0.657399	0.41843	0.251366	0.334598	0.555103	0.298942	0.124393	0.0908556	0.628734	0.31847	0.488958	0.341483	0.0308814	0.582862	0.407971	0.400369	0.0334811	0.30947	0.545029	0.307472	0.575542	0.426398	0.649355	0.611042	0.172206	0.500921	0.53602	0.427611	0.354636	0.524644	0.516854	0.440714	0.739752	0.480909	0.396966	0.498916
13	0.260425	0.276322	0.815532	0.258718	0.401332	0.186804	0.468249	0.0340405	0.249894	0.218762	0.584026	0.399946	0.584862	0.61305	0.39743	0.243643	0.330667	0.668698	0.346504	0.141168	0.5	0.635349	0.161547	0.377434	0.179474	0.124267	0.515107	0.285999	0.174056	0.423669	0.126088	0.296957	0.392317	0.721395	0.428587	0.390894	0.40492	0.392142	0.455787	0.464782	0.561823	0.272226	0.346904	0.412815	0.84613	0.629991	0.641468	0.302173	0.506485
14	0.232184	0.110254	0.453191	0.500994	0.335255	0.298169	0.111877	0.241817	0.373064	0.0239749	0.535458	0.430126	0.483932	0.42738	0.364177	0.218037	0.279885	0.45418	0.21662	-0.155661	0.157713	0.33306	0.254399	0.456373	0.410611	0.0174233	0.737851	0.270383	0.265955	0.296882	0.299024	0.327149	0.176241	0.746489	0.525144	0.762177	0.550433	0.277214	0.364557	0.691535	0.419937	0.434846	0.241821	0.65749	0.722388	0.411572	0.656557	0.471628	0.368225
15	0.245995	0.359926	0.505294	0.296803	0.297493	0.630876	0.321539	0.243929	0.460043	0.111891	0.61769	0.329567	0.61776	0.516244	0.278628	0.195303	0.201377	0.508812	0.281403	0.226738	-0.0174322	0.354116	0.170629	0.384715	0.437701	0.0297727	0.613652	0.544725	0.111544	-0.00552872	0.183864	0.419672	0.184902	0.610614	0.492095	0.475263	0.56492	0.443617	0.134799	0.401077	0.466153	0.361536	0.331447	0.464728	0.338799	0.659773	0.254503	0.440448	0.405778
16	0.0966154	0.19628	0.683537	0.388211	0.390479	0.425778	0.437015	0.119637	0.636543	0.246152	0.412981	0.517575	0.51497	0.440953	0.74434	0.454209	0.214545	0.648799	0.289567	0.191689	0.174419	0.529095	-0.0120048	0.390864	0.161471	0.0981244	0.407783	0.00899625	0.347606	0.185881	0.303179	0.298912	0.207977	0.262142	0.36002	0.589355	0.347116	0.236145	0.443842	0.499646	0.274196	0.417261	0.278675	0.510432	0.454581	0.581564	0.230576	0.336725	0.4745
17	0.241956	0.283508	0.423806	0.42128	0.457511	0.470794	0.307844	0.300485	0.419374	0.0871212	0.345147	0.50626	0.455518	0.387109	0.51132	0.396926	0.215619	0.411545	0.515226	0.119372	0.172237	0.2524	0.121841	0.434061	0.40929	0.103164	0.260877	0.240593	0.441382	0.126178	0.385901	0.550453	0.170246	0.500573	0.380585	0.441337	0.471906	0.226784	0.153064	0.332561	0.497191	0.235939	0.261985	0.240029	0.400136	0.555241	0.488544	0.67782	0.204332
18	0.344091	0.285234	0.57071	0.362116	0.442453	0.222865	-0.205096	0.504163	0.419815	-0.0243077	0.33978	0.488248	0.504832	0.557913	0.491583	0.492355	0.313366	0.518672	0.396939	0.0898038	0.093821	0.451655	0.354005	0.738982	0.357327	0.070113	0.455383	0.25615	0.467204	0.236778	0.461586	0.279154	-0.021459	0.342477	0.402379	0.355697	0.529831	0.21944	0.301874	0.665249	0.528743	0.278435	0.581001	0.483309	0.507051	0.670486	0.585303	0.327741	0.692476
19	0.19482	0.388671	0.41844	-0.00293513	0.420982	0.458225	0.0748245	0.0816777	0.438558	0.0911405	0.0926193	0.324376	0.61352	0.852975	0.54532	0.163318	0.357573	0.339611	0.4625	0.164633	0.512563	0.409597	0.332092	0.286076	0.164655	0.304923	0.675898	0.265901	0.212158	0.101899	0.244527	0.123805	0.0340077	0.475399	0.476252	0.214042	0.0983431	0.19169	0.157221	0.641299	0.299556	0.26992	0.273221	0.604766	0.554095	0.734176	0.255873	0.3844	0.627602
20	0.492101	0.129416	0.415883	0.258149	0.724012	0.528105	0.196595	0.305504	0.354541	0.269756	0.366664	0.533595	0.644892	0.67324	0.424977	0.144241	0.36079	0.447598	0.234816	0.329096	0.41576	0.54034	0.358728	0.139351	0.0204194	0.20126	0.390923	0.200288	0.0998563	0.197929	0.192981	0.23645	0.12732	0.473013	0.746052	0.572454	0.217977	0.230409	0.139206	0.733855	0.463653	0.600441	0.256079	0.601	0.409759	0.557922	0.395194	0.545544	0.661566
Lateral frontal cortex
Subject	Vertex1	Vertex2	Vertex3	Vertex4	Vertex5	Vertex6	Vertex7	Vertex8	Vertex9	Vertex10	Vertex11	Vertex12	Vertex13	Vertex14	Vertex15	Vertex16	Vertex17	Vertex18	Vertex19	Vertex20	Vertex21	Vertex22	Vertex23	Vertex24	Vertex25	Vertex26	Vertex27	Vertex28	Vertex29	Vertex30	Vertex31	Vertex32	Vertex33	Vertex34	Vertex35	Vertex36	Vertex37	Vertex38	Vertex39	Vertex40	Vertex41	Vertex42	Vertex43	Vertex44	Vertex45	Vertex46	Vertex47	Vertex48	Vertex49
1	0.150529	0.557514	0.670409	-0.4456	0.353711	0.31506	0.53836	0.528232	0.449463	0.338008	0.221164	0.0553862	0.198081	0.575939	0.224358	0.474471	0.026864	-0.00609815	0.158121	0.449216	0.556512	-0.230629	-0.160985	0.419318	0.747006	0.416092	0.325311	0.747096	0.624017	0.615815	0.0299252	0.118702	-0.0679576	0.526908	0.606041	0.0748663	-0.0493727	0.344977	-0.114039	0.112276	0.397405	0.124763	0.198614	0.554383	0.044988	0.349197	0.145054	-0.270218	0.161976
2	0.258414	0.341249	0.334498	0.402606	0.818358	0.145567	0.409422	0.247176	0.316329	-0.0712815	0.370343	-0.119016	0.416255	0.316698	-0.20834	0.439481	-0.14074	0.137485	0.447132	0.131135	0.444674	0.129927	-0.222679	0.447564	0.574325	0.61605	0.200068	0.498659	0.346988	0.0884331	0.537159	0.413442	0.177549	0.138281	0.330414	0.287164	0.0485697	-0.14284	0.0701364	-0.104844	0.0837681	0.165017	-0.0825338	0.500308	-0.283125	-0.225527	-0.0182043	0.387944	0.590411
3	-0.0214796	0.0373141	0.490949	0.0985121	0.518767	0.150348	0.451654	0.121454	0.456498	0.403894	0.599195	0.374761	0.372319	0.294365	0.015878	0.477997	-0.075656	0.396439	0.3401	-0.0913645	0.274633	-0.0740316	0.0381416	0.537967	0.513581	0.52962	0.20589	0.626003	0.214483	0.231441	-0.038953	0.0126389	0.351965	0.407243	0.379685	0.113828	0.401923	0.37556	-0.198965	0.0440353	0.129314	-0.0470384	0.0828649	0.398578	-0.329008	-0.111367	-0.271937	0.0892582	0.624591
4	0.048072	0.0749402	0.296057	0.20371	0.640327	-0.0447433	0.493278	0.392435	0.231161	0.67789	0.451771	0.0560036	0.516622	0.535849	-0.297114	0.562043	-0.0707787	0.154004	0.368089	-0.0940072	0.452558	0.133634	-0.124908	0.323544	0.670672	0.805701	0.353609	0.619741	0.430354	0.228998	0.382568	0.352302	0.208718	0.341566	0.210547	0.326451	0.0353369	0.305017	0.104781	-0.187541	0.450999	0.00715889	0.711019	0.284687	0.0106079	0.0187031	-0.0820174	0.0554014	0.481426
5	0.320996	0.25343	0.774873	-0.246775	0.544706	0.235143	0.199484	0.427021	0.439988	0.613122	0.368041	-0.131518	-0.0682245	0.562682	-0.0384355	0.816453	-0.186612	-0.0351971	0.192341	0.00446517	0.505677	-0.0621304	0.191833	0.459343	0.821846	0.659146	0.369749	0.906621	0.424497	0.266155	0.124946	0.0817404	0.335666	0.641461	0.314948	-0.00437633	-0.0249932	0.0302212	-0.0985599	0.0963587	0.386606	0.381802	0.470089	0.621545	0.299271	0.326721	0.21654	0.0360595	0.809813
6	0.135289	0.0906324	0.192418	0.137833	0.629435	0.140142	0.787494	0.399964	0.602887	0.520837	0.503238	0.252932	0.179722	0.696819	0.549171	0.775413	0.198895	0.290618	0.362869	0.0838171	0.479194	-0.0349129	0.0299961	0.766986	0.651923	0.390932	0.338311	0.785149	0.671642	0.358492	0.47481	0.348455	0.376906	0.207082	0.492878	0.20006	0.365602	-0.042052	-0.0986303	0.27312	0.392366	0.120834	0.26284	0.76723	0.187215	0.564375	-0.0044826	0.44072	0.462308
7	0.0339173	-0.0879626	0.442531	-0.0193741	0.220535	-0.170067	0.273226	0.388648	0.291381	0.360783	0.626063	-0.0198682	0.577714	0.629874	-0.278876	0.246782	-0.10083	-0.0410758	0.0222915	0.0994405	0.354922	-0.0257756	-0.222852	0.531039	0.579231	0.607545	0.385643	0.666588	0.528678	0.239373	0.253517	0.292652	-0.0976976	0.247129	0.243516	0.187262	0.0890222	-0.253019	0.290677	0.0773804	0.245275	0.0865472	0.240431	0.683478	0.097945	0.0656807	0.0551716	-0.309195	0.384133
8	0.087816	0.430389	0.457375	0.26901	0.216293	0.103936	0.486833	0.379217	0.384519	0.461041	0.64756	0.0322933	0.166895	0.601711	-0.186924	0.491204	-0.163299	0.179852	0.10844	-0.0974429	0.490791	0.065491	-0.285834	0.483923	0.612791	0.485727	0.217228	0.381967	0.519043	0.141255	0.221659	0.121773	0.218527	0.320751	0.399109	-0.011741	-0.0819395	0.278954	0.0128837	0.245192	-0.0812448	-0.0885454	0.669992	0.551617	-0.358876	0.165245	0.0310689	0.266921	0.391987
9	0.317276	0.222316	0.140633	0.241888	0.347819	-0.332105	0.384724	0.200413	-0.000696246	0.468677	0.1032	-0.156748	-0.0865832	0.452481	-0.420344	0.495123	-0.255309	-0.11017	-0.15757	-0.28949	0.230799	-0.286111	-0.453133	0.352792	0.32821	0.515463	0.259592	0.686179	0.230028	-0.171676	0.0452947	0.207474	-0.404123	-0.0727039	0.0142017	0.0371694	-0.356212	-0.0515046	0.0427747	-0.324291	0.00876549	-0.0962288	0.264803	0.49354	-0.418514	-0.31026	-0.160358	0.208902	0.557508
10	0.0760477	0.333443	0.344929	0.113123	0.476203	-0.0542137	0.18976	0.421424	0.262606	0.565976	0.554946	0.176777	0.265789	0.526983	-0.0821946	-0.0334811	0.0865369	-0.129725	0.419711	-0.0362365	0.139243	-0.0075956	-0.282811	0.321589	0.487432	0.358787	0.401989	0.525323	0.44998	0.403844	0.219228	0.170809	-0.0524403	0.532255	-0.194745	-0.0557459	0.0418409	0.268	-0.168078	0.135408	0.36345	-0.0756369	0.179152	0.46916	-0.0360988	-0.0370172	-0.151216	-0.102131	0.358218
11	-0.00612087	-0.00793478	0.0305665	0.115136	0.420728	-0.704579	0.314678	0.292245	0.0933362	0.41477	0.609189	-0.153914	0.0693092	0.406924	-0.221557	0.409882	-0.535605	0.0317016	0.129907	-0.134265	0.303852	0.181257	-0.286348	0.471315	0.267114	0.194435	0.20168	0.667011	0.242856	0.241247	0.285075	-0.0798618	-0.0135717	0.245649	0.259535	-0.389916	-0.36043	-0.0679722	0.0613065	-0.646221	-0.309154	-0.281626	0.184947	0.314962	-0.06245	0.052644	-0.0226591	0.24431	0.627308
12	0.0803779	0.0854613	0.559939	0.22644	0.464017	0.14807	0.307917	0.112751	0.560878	0.596051	0.606724	0.451601	0.0277606	0.360805	0.0906424	0.43333	-0.122593	-0.00519469	-0.0820674	-0.432932	0.20594	0.372379	0.00114845	0.450218	0.787865	0.254345	0.046229	0.72917	0.533979	0.398502	0.270806	0.321238	0.39688	0.1663	0.589948	0.273574	0.372517	0.151069	-0.0163996	0.178784	0.163427	0.0183283	0.504015	0.32482	-0.216542	0.0152242	0.259708	0.22648	0.792681
13	0.112909	0.196933	0.431711	-0.176622	0.230554	0.0277359	0.165834	-0.00345627	0.0515484	0.0759016	0.60587	0.0762934	0.324599	0.503767	-0.243165	0.156792	-0.101564	0.100382	0.125553	-0.168384	0.601542	0.113032	-0.164485	0.364423	0.519161	0.283867	0.07574	0.50539	0.449801	0.363938	0.202767	0.00529671	0.0355393	0.184943	0.225659	0.0695593	-0.0269151	0.017744	-0.016615	-0.00723887	-0.22646	0.115662	0.40311	0.14086	-0.0246447	0.114534	-0.424197	-0.128525	0.452993
14	-0.0651644	0.150428	0.291496	-0.0222397	0.190584	-0.00881303	0.293626	0.321374	0.25327	0.333439	0.273753	0.252106	-0.295378	0.556483	0.0295724	0.274448	-0.0853878	-0.160216	0.126105	-0.00148791	0.552671	0.0300004	-0.362697	0.619731	0.466684	0.601989	0.442142	0.730039	0.305877	0.428265	-0.183597	-0.0531609	0.181494	0.307481	0.424717	0.190752	0.187958	0.0350071	-0.00816486	0.106653	-0.301264	0.298969	0.256836	0.30977	-0.271064	-0.212705	0.364825	-0.0801955	0.33657
15	0.187783	0.0515965	-0.105503	0.2908	0.608039	-0.181508	0.161353	0.314137	0.554305	0.388068	0.477493	-0.302594	0.338307	0.362874	-0.0773273	0.476035	0.299405	-0.00143706	0.377887	0.153172	0.613358	0.395943	-0.346768	0.33071	0.263223	0.0780018	0.165231	0.471664	0.312894	0.0558042	0.421133	0.491672	-0.417957	0.220396	0.186458	-0.22404	-0.0976318	0.214836	0.0539719	0.123847	0.262781	0.246315	0.303731	0.178103	-0.12212	0.249628	0.369234	-0.00371297	0.623916
16	0.059125	0.307298	0.736983	0.369935	0.685675	0.0892955	0.559271	0.203221	0.428879	0.570109	0.471658	-0.0334665	0.302487	0.675141	-0.478223	0.610128	-0.0991651	-0.166671	0.0631875	-0.19286	0.668845	-0.200656	0.34575	0.623398	0.59492	0.566986	0.0153361	0.453548	0.400988	0.462313	0.293681	0.538372	0.191429	0.561217	0.245184	-0.38096	0.314866	-0.162265	0.27699	0.0849852	0.260339	0.463591	0.751726	0.304171	0.417372	0.0855612	-0.116369	0.110918	0.51861
17	-0.457891	-0.088273	0.243975	0.117319	0.301204	0.0401727	0.238656	-0.0945586	0.0185232	0.177933	0.407566	-0.194612	0.0323174	0.550399	0.0617282	0.271579	0.252045	-0.0632753	0.472221	-0.254862	0.461456	-0.276901	-0.415423	0.411386	0.61392	0.482144	-0.289009	0.438305	0.502008	0.0972184	0.265896	0.192316	0.000623462	0.222444	0.0806019	-0.20406	0.239229	0.124809	-0.193909	-0.221302	0.055093	-0.185463	0.175241	0.186315	-0.102912	-0.204001	-0.0151848	-0.0221588	0.367489
18	0.374084	0.468029	0.353969	-0.0069514	0.651734	0.229808	0.453271	0.297394	0.511735	0.771581	0.874064	0.615676	0.321015	0.710894	-0.190226	0.502265	-0.0148494	-0.0304582	0.243419	0.251873	0.514157	-0.0362062	0.242346	0.707236	0.591351	0.879237	0.567558	0.671297	0.302983	0.611624	0.240035	0.416821	-0.0686904	0.3755	0.572991	0.423673	0.456566	0.423394	0.363059	0.564453	0.23818	0.129595	0.518628	0.744482	0.0743398	0.0670456	0.180632	-0.0515114	0.773082
19	0.0913774	0.0574212	0.561377	0.0249395	0.49073	0.340872	0.475991	0.370115	0.517785	0.694416	0.297134	0.092622	0.642511	0.438891	-0.273875	0.570945	0.396473	0.250856	0.350679	-0.320538	0.151759	-0.099351	0.0154616	0.375894	0.540489	0.528659	0.265728	0.581786	0.591241	-0.0265005	0.122522	0.305621	-0.275341	0.350897	0.202155	0.0525293	-0.0180997	-0.0180958	-0.0167152	-0.110921	0.401638	0.522856	0.444641	0.388333	-0.518265	0.0137232	0.149421	-0.271995	0.63765
20	0.156105	0.166969	0.263615	0.193556	0.119496	0.172592	0.0577016	0.0451666	0.175514	0.308815	0.459384	0.0875714	0.0548136	0.225136	-0.15284	0.289625	-0.267796	-0.401157	0.223186	0.119709	0.371717	-0.273818	-0.583221	0.360481	0.322694	0.227567	0.367094	0.250063	0.32149	0.435987	0.189492	0.189238	0.397562	0.552361	0.379609	-0.0435546	0.0602709	0.0126785	-0.0897767	0.0851711	-0.0596081	0.227864	0.382556	0.334332	0.009973	0.257972	0.387097	-0.03985	0.229399
Medial frontal cortex
Subject	Vertex1	Vertex2	Vertex3	Vertex4	Vertex5	Vertex6	Vertex7	Vertex8	Vertex9	Vertex10	Vertex11	Vertex12	Vertex13	Vertex14	Vertex15	Vertex16	Vertex17	Vertex18	Vertex19	Vertex20	Vertex21	Vertex22	Vertex23	Vertex24	Vertex25	Vertex26	Vertex27	Vertex28	Vertex29	Vertex30	Vertex31	Vertex32	Vertex33	Vertex34	Vertex35	Vertex36	Vertex37	Vertex38	Vertex39	Vertex40	Vertex41	Vertex42	Vertex43	Vertex44	Vertex45	Vertex46	Vertex47	Vertex48	Vertex49
1	0.619365	0.305652	0.359236	-0.121682	0.518463	0.453608	0.162048	0.684355	-0.262791	0.390912	0.269658	-0.046604	0.302209	-0.0711517	0.455922	0.505974	0.806732	0.579847	0.339075	0.57327	0.489185	0.356013	0.29371	0.140545	0.36954	0.182346	-0.0419937	0.437029	0.205456	-0.0908379	-0.137436	0.240222	0.197811	0.372419	0.526027	0.471701	0.234083	0.531738	0.278376	0.353809	-0.211357	0.253451	0.425563	0.214765	0.0445149	0.333305	0.0938687	0.475421	0.316873
2	0.316361	0.612145	-0.133295	0.230239	0.44858	0.229168	0.659034	0.383181	0.0465245	-0.155843	0.142621	0.57051	0.211121	0.142513	0.485849	0.501533	0.492149	0.535815	0.321944	0.533902	0.859297	0.713264	0.481189	0.271929	0.111222	0.245778	0.561475	0.156454	0.0910112	-0.0980235	0.451659	-0.0519781	0.0170863	0.0729943	0.554648	0.604645	0.529545	0.0531658	0.0166162	0.248019	-0.126725	0.154702	0.00486961	0.181418	0.288636	0.452272	0.247304	-0.0468618	0.402224
3	0.163156	0.435461	0.0569875	0.418985	0.23586	-0.0119356	-0.0034922	0.0857602	-0.163687	0.00894422	0.342108	0.464771	0.187918	0.205515	0.237295	0.282128	0.594255	0.511897	0.120455	0.447992	0.610057	0.50091	0.0395632	0.0758345	-0.273197	-0.213718	-0.0348334	-0.00444325	0.121746	-0.323504	-0.11981	-0.162382	-0.0135526	0.13253	0.0170465	0.0370458	0.280552	0.00317408	-0.229078	0.0889393	0.0304699	0.242833	-0.0883741	0.250905	0.376195	0.190288	0.4087	0.0345654	0.205959
4	0.53721	0.357384	-0.181606	-0.0424434	0.502805	0.025248	0.406523	0.327955	0.218325	0.107364	0.213991	0.259323	0.226675	0.201156	0.283119	0.258927	0.459275	0.301751	0.285334	0.138041	0.491131	0.476124	0.125941	0.185803	0.0771191	0.175556	0.0324291	0.37213	0.0514551	-0.0720855	0.176719	0.0902895	-0.24033	0.269426	0.276165	0.589232	0.293825	0.0181198	0.14884	-0.0545104	0.217739	0.164846	0.225879	-0.0246853	0.0602806	0.16188	0.215517	-0.209029	0.123427
5	0.20064	0.313816	0.0201576	0.28025	0.458259	0.187699	0.6613	0.525152	0.117693	0.296139	0.0229865	0.725894	0.361356	0.143145	0.169571	0.680098	0.676964	0.346105	-0.0916656	0.74835	0.426518	0.594522	0.362915	0.429642	0.382225	0.116727	0.0621647	0.187832	0.108521	0.153215	0.224475	-0.352974	-0.394544	0.114285	0.491146	0.358152	0.26206	0.113055	0.00381241	0.174647	-0.0301854	0.493016	0.279283	0.253553	0.379538	0.19942	0.405424	0.340983	0.537907
6	0.328695	0.15483	-0.169452	0.120744	0.401777	0.370106	-0.057689	0.0574939	0.0746776	-0.085591	-0.033304	0.351778	0.0908298	0.0501338	0.399169	0.288547	0.153072	0.573303	0.426211	0.349821	0.582161	0.538599	-0.0242048	0.0146996	0.0355971	0.319037	0.187698	0.298267	-0.150794	-0.373239	0.0523604	-0.0466948	0.0348385	0.0237912	0.148081	0.460352	0.421097	-0.22999	-0.157211	-0.0512623	0.113325	0.283954	-0.0770824	0.329771	0.0767877	0.201949	0.330162	0.392172	0.22271
7	0.212911	0.632618	0.087186	0.348809	0.367793	0.434746	0.137384	0.178563	-0.141201	0.343142	0.0237121	0.226712	0.0135988	-0.122368	0.240472	0.383828	0.587698	0.75446	0.611803	0.492152	0.559577	0.604201	0.331763	0.120234	-0.0516999	0.054361	0.436766	0.525492	0.00368899	-0.0507358	0.285405	0.125789	0.0390145	0.263783	0.338932	0.616255	0.329241	-0.0475355	0.0547173	0.152144	0.227587	0.0502297	0.0474811	0.169349	0.302244	0.425017	0.0975796	0.0883818	0.181742
8	0.495398	0.320262	-0.00466446	0.126702	0.536092	0.308263	-0.00700379	0.444636	-0.435469	-0.155835	0.00741908	0.281808	0.0267507	-0.0459902	0.153571	0.366243	0.4377	0.387817	0.395494	0.632372	0.663159	0.571173	0.134194	-0.0797217	0.0160539	-0.025487	0.153486	0.461517	0.255682	-0.158277	-0.141967	0.157277	-0.242165	0.153359	0.17194	0.212174	0.349261	0.0433478	0.0127794	0.296428	-0.093713	-0.23687	0.0959578	0.019188	0.192212	0.39864	0.348965	0.0783521	0.18025
9	0.0719082	0.503434	-0.095497	0.190077	0.309816	0.122589	0.199172	0.278517	-0.260296	-0.158308	-0.154298	0.432404	0.279733	0.198919	0.232276	0.28576	0.402133	0.631368	0.213292	0.578286	0.580915	0.524056	0.428326	0.0356204	-0.0357145	0.246114	0.141919	0.187748	-0.122568	-0.126214	0.206994	1.22228e-05	-0.11296	0.0525374	-0.0858784	0.174144	0.30106	-0.12799	-0.0731418	0.0925287	0.226504	0.452194	0.194668	0.552978	0.185907	-0.0861368	0.146217	0.07447	-0.00470602
10	0.352964	0.282531	-0.210075	0.0992011	0.371946	0.273315	0.330205	0.154693	0.0624693	0.146659	-0.122548	0.186037	0.282549	-0.262783	0.447501	0.452069	0.440417	0.672093	0.29898	0.591988	0.589988	0.497187	0.261033	0.183598	0.241831	0.0967966	0.0306233	0.240734	0.548473	-0.197206	-0.0916489	-0.147827	-0.150625	0.227023	0.369386	0.269905	0.426189	0.161248	0.0818253	0.146572	-0.0763686	0.234026	0.0316505	0.413896	-0.0806501	0.492678	0.0513352	-0.0147387	-0.00477218
11	0.637602	0.369137	-0.0992671	0.309556	0.620834	0.329542	0.213023	0.50758	0.00661376	0.0919538	0.412886	0.635447	0.22246	0.170652	0.53072	0.666864	0.534447	0.495051	0.550355	0.707976	0.413651	0.636384	0.26255	0.144409	-0.118986	0.298255	0.0824905	0.248273	-0.282718	-0.429654	0.35362	0.0987738	-0.272914	0.152694	0.475592	0.450421	0.229476	0.0198452	0.0934897	0.310474	0.37852	0.042352	-0.197272	0.26592	0.139044	0.484119	0.290075	-0.0043929	0.149591
12	0.291874	0.365757	-0.143692	0.141247	0.525893	0.285896	0.1108	0.119072	0.0650522	-0.00293526	0.314746	0.352656	0.218574	0.164115	0.634607	0.357328	0.359149	0.373526	0.405928	0.502634	0.723938	0.392642	0.298082	-0.0287921	0.190619	0.503293	0.187654	0.201706	-0.013948	-0.0689444	0.053073	0.073594	0.0767837	0.0477028	0.025522	0.482614	0.3835	-0.247384	0.14698	0.119953	0.0724379	-0.0112631	-0.0152887	0.282246	-0.0536911	0.423201	-0.0291	-0.0468339	0.101334
13	0.442267	0.416044	-0.0542357	0.167824	0.75303	0.102156	0.365425	0.0792047	-0.213624	-0.281393	0.205495	0.531513	-0.154067	0.0701717	0.340524	0.591977	0.57357	0.594589	0.40292	0.198872	0.494412	0.368558	0.26899	0.184614	0.0837172	0.142296	0.146478	0.260595	-0.257243	-0.426301	0.127428	-0.168972	0.0742925	0.160955	0.201717	0.338302	0.27586	-0.225623	0.0528747	0.215094	0.142093	0.281098	-0.273279	0.415091	0.477596	0.29982	0.125587	0.21329	0.0532517
14	0.253404	0.570947	-0.0886712	0.194486	0.45941	0.316031	0.502019	0.239656	-0.110074	0.0861725	0.117648	0.531883	0.175344	0.107368	0.464956	0.638273	0.226242	0.337838	0.64999	0.649359	0.38892	0.334575	0.153486	0.208757	0.190478	0.348864	0.348469	0.11637	0.359327	0.194839	0.215971	-0.241028	0.185457	0.26798	0.418334	0.443414	0.413521	-0.131548	-0.011845	0.245445	-0.322147	0.223512	0.026482	0.421867	0.597237	0.687396	0.353913	-0.191185	0.00507007
15	0.510642	0.356755	-0.343747	-0.024099	0.353665	0.447882	-0.0208372	0.402016	0.0999543	-0.113578	0.41921	0.337111	0.196151	-0.11348	0.0924111	0.32822	0.70729	0.593627	0.440595	0.554638	0.414846	0.228271	0.153075	-0.158403	-0.21319	-0.112091	0.234442	0.199492	0.105107	-0.166447	0.107773	0.0245516	0.0916399	0.2738	0.312341	0.143809	0.10666	-0.0335647	-0.00490428	-0.0462126	0.231376	-0.136629	-0.179433	0.243048	0.142914	0.0505361	0.203297	0.247457	-0.139481
16	0.286513	0.50411	-0.323867	0.216669	0.741828	0.329524	0.00700547	0.0870059	-0.116311	-0.0229693	-0.145995	0.377503	-0.166796	-0.119762	0.684911	0.612696	0.395453	0.541529	0.390409	0.579827	0.471902	0.319892	0.0480572	-0.196388	-0.128457	0.0300234	0.105335	0.181498	-0.172584	-0.0851647	0.1348	-0.11149	0.0691475	0.367003	0.403652	0.31873	0.163446	-0.1654	-0.0620944	-0.0327364	0.023136	0.171418	-0.286123	0.0365083	0.0342281	0.591473	-0.117014	-0.127192	0.0373867
17	0.341006	0.549319	-0.0231087	0.103663	0.347224	0.398486	0.362329	0.0378535	0.040696	-0.0306018	0.404267	0.18148	-0.0378841	-0.13906	0.443573	0.330175	0.459352	0.650371	0.409809	0.444546	0.327683	0.724335	0.200277	-0.157742	0.276675	0.289595	0.218202	0.23146	0.15491	-0.179902	0.0298661	0.164165	0.208287	0.341962	0.287066	0.1971	0.394461	0.31056	0.0549582	0.0698835	0.24344	0.316499	-0.111276	0.206653	0.132453	0.203101	0.366226	0.14087	0.017644
18	0.415829	0.458142	0.0228059	0.150835	0.628244	0.553118	0.176536	0.0444477	-0.0411153	0.241212	0.0266582	0.247019	0.184565	0.32587	0.43255	0.500744	0.531944	0.704231	0.402477	0.331205	0.529257	0.568919	0.207836	0.100389	0.0345053	0.212055	0.169465	0.301326	0.0213426	-0.020817	0.0761685	0.165978	-0.189294	0.441711	0.503596	0.678645	0.581733	-0.00210022	-0.100147	0.193027	0.110517	0.360882	0.0695787	0.0756578	-0.0253677	0.0183095	0.144291	0.112201	0.14604
19	0.550552	0.605385	-0.267385	0.260376	0.488375	0.289048	0.527354	0.161513	-0.0600656	0.20655	-0.0664612	0.357276	-0.355085	0.0142798	0.204809	0.514999	0.786547	0.512137	0.141537	0.261485	0.485213	0.0970555	0.143166	0.0478198	0.0685571	-0.10585	0.0668177	0.167388	0.0488863	-0.0428887	-0.188172	-0.126529	0.0173166	-0.0234487	0.158623	0.384204	0.226105	-0.345446	0.0871804	-0.0572973	0.133971	0.118293	-0.0520782	0.424688	0.0663929	0.304788	0.0733108	-0.116892	-0.119174
20	0.533511	0.626947	0.0804461	0.182347	0.222513	0.369619	0.236408	0.245741	-0.141683	0.00930378	0.211654	0.336889	0.0199849	0.00884374	0.740943	0.341771	0.391627	0.543966	0.298572	0.291494	0.460655	0.634526	0.33031	0.164666	0.305314	0.248109	0.166776	0.185388	0.273467	-0.277013	-0.0379219	0.219925	-0.0706683	-0.0662624	0.225479	0.724403	0.262863	0.121717	0.120765	-0.0955081	0.355137	0.15807	0.102561	0.202055	0.329098	0.581929	-0.025431	0.0795369	0.296213
Lateral parietal cortex
Subject	Vertex1	Vertex2	Vertex3	Vertex4	Vertex5	Vertex6	Vertex7	Vertex8	Vertex9	Vertex10	Vertex11	Vertex12	Vertex13	Vertex14	Vertex15	Vertex16	Vertex17	Vertex18	Vertex19	Vertex20	Vertex21	Vertex22	Vertex23	Vertex24	Vertex25	Vertex26	Vertex27	Vertex28	Vertex29	Vertex30	Vertex31	Vertex32	Vertex33	Vertex34	Vertex35	Vertex36	Vertex37	Vertex38	Vertex39	Vertex40	Vertex41	Vertex42	Vertex43	Vertex44	Vertex45	Vertex46	Vertex47	Vertex48	Vertex49
1	0.169591	0.197138	0.363663	-0.042885	0.18695	0.00818212	0.625645	0.335146	0.180162	0.463464	-0.00968173	0.183659	0.615414	0.0638903	0.655222	0.109726	0.148587	0.0461119	0.392361	0.474882	0.277439	0.188826	0.2392	0.061159	0.0875281	0.394382	0.287064	-0.218412	-0.0531754	0.155145	0.241347	0.398518	0.362921	0.446853	0.574635	0.331575	-0.0433056	0.258508	0.135029	0.00261323	-0.0776186	0.114127	0.792736	0.182214	0.307577	0.504253	0.0532639	-0.154769	0.0842869
2	-0.106313	0.0904707	0.231608	-0.000925858	0.517742	0.245538	0.423226	0.521008	0.0306051	0.621756	-0.0707418	0.490022	0.272615	-0.292451	0.313789	-0.211132	0.507626	-0.0903846	0.271514	0.386901	0.310061	0.432736	0.476806	0.120659	-0.092269	0.352117	0.417151	0.288079	-0.188103	0.0876087	0.351616	0.367095	0.272495	0.686913	0.514488	0.322414	0.235484	0.25939	0.179421	0.0963772	0.298191	0.251012	0.607304	0.359368	0.06573	0.376725	0.0426595	0.0643402	0.0970272
3	0.247363	0.222873	0.395664	0.0991819	0.393676	0.410537	0.51484	0.279027	0.300051	0.148933	0.0390286	0.124509	0.424918	-0.149928	0.338708	0.0599904	-0.00875444	0.217368	0.427385	0.651988	0.438793	0.357061	0.522535	0.0954621	-0.0330024	0.39905	0.342884	0.0017642	0.191989	0.217713	0.248456	0.193827	0.539651	0.259352	0.074854	0.419919	0.20232	0.157839	0.240191	0.177174	0.470075	0.44884	0.301084	0.392837	0.134012	0.187992	0.156681	-0.097872	-0.224869
4	-0.0333428	0.0092223	0.496965	0.390511	0.519839	0.2281	0.54354	0.496926	0.122202	0.16129	-0.243424	0.454811	0.253073	0.105556	0.616584	0.0679354	0.159508	0.100873	0.367148	0.715671	0.0907661	0.373918	0.45372	0.296807	0.0122819	0.355304	0.218443	-0.0423179	0.305271	0.372917	0.389535	0.434326	0.168131	0.528159	0.371601	0.187899	-0.0214353	0.104858	-0.0672622	-0.067707	-0.0360634	-0.0156248	0.366015	-0.0677219	0.0436686	0.281199	0.0632012	0.0461213	0.160779
5	-0.184994	0.00712539	0.134874	-0.0595819	0.517936	-0.182175	0.439236	0.461669	-0.169355	0.227856	-0.100084	0.333213	0.496133	0.180415	0.691363	0.00123786	0.123503	-0.059191	0.271145	0.394353	0.391756	0.292217	0.519735	0.0666086	0.300572	0.573812	0.477126	-0.129736	-0.0627553	0.376864	0.351507	0.124823	0.397353	0.655305	0.422123	0.478924	0.0916951	-0.00141949	-0.0850961	0.119302	0.0989752	0.206295	0.427505	0.26708	0.12104	0.518669	-0.0507364	-0.0881046	-0.205283
6	-0.18596	0.124987	0.172099	-0.0014694	0.327404	7.00202e-05	0.492107	0.459933	-0.00508966	0.435483	0.308877	0.232934	0.451729	-0.279609	0.439348	0.049424	0.22561	0.0129267	0.293972	0.268912	0.224776	0.0418217	0.27841	0.0649737	0.0438041	0.725112	0.542738	0.278128	-0.0849457	0.168468	0.40301	0.188288	0.518761	0.536125	0.446175	0.291489	0.150076	0.250208	0.297627	0.196917	0.289106	0.136419	0.294732	0.275339	-0.100099	0.365511	-0.100521	-0.0279404	0.222878
7	0.0280872	0.0812252	0.325078	0.0880022	0.232343	0.167773	0.888704	0.149283	0.0371605	0.563131	0.410405	0.135614	0.500994	0.113895	0.404367	0.24693	0.580569	0.211022	0.135507	0.629762	0.42255	0.210992	0.631409	0.388149	0.436252	0.640241	0.279582	0.133444	-0.215285	0.183888	0.538406	0.141226	0.401698	0.581027	0.457249	0.409904	0.239221	0.434643	0.378164	0.209047	0.340243	0.23299	0.440697	0.120871	0.372949	0.126765	0.259308	0.267035	0.0911463
8	0.0298885	0.525606	0.213945	0.0195993	0.534603	0.242196	0.608194	0.556939	0.0561042	0.254064	0.685006	0.113859	0.49232	0.0513886	0.507353	0.281705	0.109343	0.24477	0.346881	0.620889	0.384128	0.350679	0.574291	-0.10294	-0.208237	0.430686	0.329318	0.123187	-0.291748	0.114907	0.389124	0.248346	0.720203	0.406816	0.365426	0.329469	0.103626	0.403386	0.435332	0.511544	0.463528	0.264915	0.506812	-0.00374663	0.283028	0.650505	0.0060706	0.0876102	0.383945
9	0.0753161	0.371927	0.339946	-0.158267	0.524965	0.3774	0.123915	0.293621	-0.0991568	0.322032	0.0428101	0.42456	0.188215	0.0224008	0.589466	0.156689	0.430767	0.120198	0.400371	0.301416	0.0492625	0.320496	0.279981	-0.00355174	-0.112772	0.357722	0.44346	0.162313	0.0717871	-0.128928	-0.0955441	-0.305763	0.420737	0.501715	0.260277	0.480195	0.379464	0.553493	-0.312213	0.275524	0.276601	0.325681	0.548765	0.184061	-0.0939712	0.466524	-0.0379518	0.038664	-0.219965
10	0.109721	0.255293	0.350951	0.299538	0.0958388	-0.163977	0.614321	0.394199	0.196491	0.333047	0.416625	0.544258	0.181429	0.124573	0.357553	0.03212	0.0127898	-0.00435621	0.209151	0.491428	-0.227976	-0.11002	0.224035	0.115294	-0.0387911	0.475608	0.521404	0.023616	0.00897209	-0.0513778	0.414629	0.328825	0.603906	0.327854	-0.144974	0.623474	0.510658	0.209294	0.146766	0.384602	0.152173	0.240173	0.687723	0.343776	0.338599	0.290569	0.275576	0.180502	0.162337
11	0.159919	0.283382	0.309541	0.10125	0.412204	-0.24138	0.584657	0.270355	-0.00134294	0.434272	0.11136	0.396247	0.677166	0.145169	0.604886	-0.15093	0.186102	0.349259	0.199603	0.710798	0.113126	0.192777	0.390468	0.294219	0.217225	0.790986	0.381823	-0.0358818	0.0608916	0.140721	0.350602	-0.104848	0.615649	0.576509	0.339453	0.714676	0.431043	0.321744	0.142448	0.452863	0.423873	0.494546	0.490127	0.572885	0.325762	0.388536	-0.00381452	0.0610301	0.0832136
12	0.106515	0.158917	0.359685	0.0461609	0.397949	-0.119385	0.577018	0.10512	-0.0169927	0.283943	0.267453	0.177786	0.229417	0.334885	0.553362	-0.023271	0.223777	0.0117298	0.355981	0.662928	0.325973	0.245255	0.499682	0.090647	0.153407	0.601849	0.0816608	-0.0909214	0.101659	-0.0626078	0.153894	0.0605038	0.399913	0.315787	0.307079	0.275304	0.114547	0.245919	0.139165	0.216511	0.12042	0.2584	0.39773	0.244957	0.0355743	0.170285	0.262862	-0.246614	-0.0289107
13	0.141224	0.239629	0.153314	-0.184502	0.123693	0.180877	0.440541	0.174341	-0.142955	0.220247	-0.0751127	0.25719	0.547619	0.23774	0.316859	0.142493	0.317595	0.171465	0.283417	0.106736	-0.0501362	0.468346	0.188393	0.368773	0.329613	0.512238	0.361945	-0.224815	0.0996473	0.11793	0.129576	0.313069	0.403534	0.501638	0.0865027	0.595127	0.149586	-0.287476	-0.076275	0.139021	0.238559	0.0102802	0.46509	0.128649	-0.24061	0.443924	0.187885	0.11293	0.0266575
14	0.0438159	0.180691	0.30997	0.0879326	0.464389	0.235256	0.189653	0.393321	-0.021866	0.333181	0.142562	0.139046	0.325066	-0.365959	0.636906	0.0705798	0.0813608	-0.0500579	0.30227	0.703521	0.260424	0.362526	0.439586	-0.000131331	-0.0343808	0.512195	0.72058	-0.0018485	0.147994	0.297402	0.434703	-0.00945143	0.764644	0.464334	0.35775	0.613007	0.536364	0.353346	0.151164	0.177749	0.0722519	0.230771	0.465297	0.171479	0.296892	0.332952	0.00781973	0.249824	-0.0736646
15	-0.159723	-0.0219106	0.10758	0.0163005	0.632216	-0.0828664	0.565703	-0.0276558	0.124936	0.320613	0.391501	0.160854	0.202711	-0.0496619	0.529404	-0.152066	0.0376249	-0.249174	-0.148309	0.446048	0.286987	0.066519	0.132493	0.0356378	0.0270151	0.455904	0.499089	-0.141542	0.0554874	0.154199	0.394876	-0.0664632	0.299777	0.66633	0.31696	0.321939	0.0809808	0.254659	0.352772	0.164977	0.358295	0.0982853	0.276075	0.2762	0.0335933	0.197124	0.277874	-0.0742501	-0.313595
16	0.106562	0.0747264	0.217094	0.144949	0.50237	-0.0321753	0.738066	0.138635	-0.134911	0.425027	0.31572	0.217595	0.299903	0.205918	0.225418	0.0559127	0.527723	0.0797603	0.155408	0.21931	0.409529	0.297163	0.463622	0.226224	0.101541	0.541728	0.604713	0.0155621	0.13802	0.0142354	0.539299	-0.00268116	0.629653	0.391725	0.135337	0.627748	0.413721	0.224131	0.336791	0.42356	0.334189	0.467925	0.285355	0.263323	0.374423	0.617546	0.110504	0.192771	0.145101
17	-0.189197	0.132093	-0.252265	0.0912361	0.304193	0.106481	0.483359	0.167325	-0.234576	0.5131	0.346624	0.64028	0.41645	-0.199527	0.128663	0.00760331	0.0204275	0.185921	0.161716	0.319469	0.258057	0.287715	0.365617	0.217051	-0.250214	0.56089	0.292471	0.115025	0.0273616	0.123954	0.483258	-0.0954994	0.376591	0.568037	0.29899	0.646787	0.304949	0.274577	0.289295	0.434543	0.277882	0.482294	0.344298	0.458692	0.0431793	0.49516	-0.28426	0.0388329	0.0921046
18	-0.112241	0.226025	0.368307	0.416355	0.286011	0.0876088	0.525346	-0.027012	0.290794	0.178682	0.162092	0.166409	-0.0347115	0.387628	0.373973	-0.114684	0.111963	0.158615	0.300099	0.238456	-0.0656358	0.294774	0.0430485	0.257317	0.102406	0.651398	0.228942	-0.0140975	-0.129135	0.00412888	0.453353	-0.0577784	0.283816	0.541551	0.434335	0.492144	-0.178339	-0.183984	0.187904	0.194279	0.195323	-0.224075	0.492716	0.0129122	0.0320414	0.18843	0.338313	0.321603	0.0297538
19	0.0527361	0.284852	0.333952	-0.065658	0.139019	0.0301738	0.525097	0.0351258	0.0390542	0.319868	0.149915	0.354597	0.473288	0.298959	0.294186	0.16558	0.591365	0.026361	-0.234549	0.0680905	0.581434	0.340887	0.617975	0.580219	-0.0479001	0.0304062	0.30976	-0.0519352	0.284168	-0.0460322	0.338606	0.0434157	0.672367	0.534029	0.277492	0.585235	0.549322	0.330421	0.437666	0.163904	-0.077604	0.22447	0.420237	0.23641	-0.0211019	0.141917	0.0651788	0.22333	0.121339
20	-0.0178164	0.217501	0.255297	0.294019	0.333818	0.0210967	0.760019	0.145697	0.0437078	0.469929	0.285699	0.290184	0.352826	0.291682	0.366886	-0.250359	0.040832	0.145498	0.231696	0.222529	0.162158	0.217916	0.43143	0.418465	0.0693203	0.655879	0.517094	0.0735924	0.068241	0.167474	0.360176	-0.102136	0.274366	0.62895	0.281346	0.385273	0.477547	0.0271241	0.392048	0.257636	0.25447	0.239757	0.616348	0.25561	0.399402	0.006041	0.254043	0.00309051	-0.187312
Occipital cortex
Subject	Vertex1	Vertex2	Vertex3	Vertex4	Vertex5	Vertex6	Vertex7	Vertex8	Vertex9	Vertex10	Vertex11	Vertex12	Vertex13	Vertex14	Vertex15	Vertex16	Vertex17	Vertex18	Vertex19	Vertex20	Vertex21	Vertex22	Vertex23	Vertex24	Vertex25	Vertex26	Vertex27	Vertex28	Vertex29	Vertex30	Vertex31	Vertex32	Vertex33	Vertex34	Vertex35	Vertex36	Vertex37	Vertex38	Vertex39	Vertex40	Vertex41	Vertex42	Vertex43	Vertex44	Vertex45	Vertex46	Vertex47	Vertex48	Vertex49
1	0.35974	0.179495	0.311379	0.0722678	0.443049	0.766431	0.595767	0.115077	0.248358	0.353242	0.347716	0.550001	0.382693	0.382565	0.449354	0.430215	0.494162	0.314063	0.738118	0.679478	0.439171	0.353214	0.423255	0.261607	0.388451	0.50792	0.765157	0.786838	0.160637	0.579503	-0.0347492	0.293869	0.0839445	0.352721	0.214495	0.297916	0.738141	0.225205	0.17905	0.289	0.364609	0.178293	0.338641	0.297778	0.258688	0.38508	0.532244	0.601718	0.563232
2	0.642897	0.577622	0.550824	0.701102	0.560223	0.716405	0.695487	0.0500774	0.438772	0.424019	0.33594	0.568986	0.821673	0.276084	0.0106506	0.277201	0.936142	0.792809	0.728412	0.789427	0.488921	0.407726	0.696516	0.262494	0.711505	0.565858	0.686675	0.764605	0.591411	0.426307	0.310722	0.282848	0.296518	0.324869	0.511799	0.413955	0.573757	0.405108	0.553646	0.572862	0.718644	0.272721	0.448776	0.523896	0.370919	0.202851	0.521678	0.279035	0.285947
3	0.511213	0.192652	0.339366	0.598534	0.540534	0.814138	0.523785	0.276666	0.461156	0.425094	0.0839071	0.825746	0.544503	0.668792	0.362748	0.594715	0.824798	0.468629	0.571295	0.358161	0.718833	0.382667	0.783929	0.5359	0.681081	0.77109	0.668213	0.526961	0.434471	0.255961	0.48146	0.198459	0.241813	0.250817	0.668614	0.648305	0.633299	0.208203	0.117178	0.505104	0.513001	0.283392	0.22205	0.654733	0.316899	0.409285	0.493063	0.486155	0.377935
4	0.293853	0.0337289	0.367276	0.279267	0.195625	0.587479	0.5017	0.210789	0.285163	0.401105	0.19075	0.411362	0.327143	0.497342	0.388377	0.674229	0.653392	0.237581	0.564738	0.331948	0.252959	0.267558	0.290894	0.213405	0.0857549	0.783726	0.368858	0.643633	-0.0618082	0.375955	-0.22349	0.11647	-0.0338901	0.031446	0.0993748	0.338381	0.533956	0.0773293	0.13951	-0.211356	0.325261	-0.169718	0.181977	0.345572	0.0899377	0.00683944	0.716512	0.0201743	0.293332
5	0.523774	0.150335	0.479778	0.305262	0.502128	0.459346	0.401335	-0.0969512	0.713265	0.235233	-0.0405192	0.462303	0.490739	0.516582	0.365679	0.243567	0.596306	0.565816	0.476037	0.633777	0.527734	0.343402	0.561213	0.366376	0.46621	0.76342	0.785053	0.617199	0.102502	0.153379	0.264429	-0.133713	0.176791	0.267872	0.315099	0.301247	0.440944	0.319374	0.083307	0.213749	0.0767485	0.189882	0.129269	0.35986	0.0474968	0.140149	0.588984	0.234607	0.333467
6	0.154756	0.428534	0.400968	0.526715	0.517606	0.642108	0.484043	-0.0397492	0.404166	0.289599	0.259072	0.527027	0.442474	0.373348	0.49953	0.395275	0.590071	0.462688	0.374272	0.572509	0.170712	0.523943	0.197668	0.291709	0.219864	0.561136	0.679567	0.615016	0.162596	0.356627	-0.095018	0.0976195	-0.136767	-0.0687751	0.0430447	0.425542	0.554278	-0.0613528	-0.00368102	-0.293373	0.239416	0.158584	0.100275	0.264838	0.140004	0.174751	0.30986	0.0629995	0.160368
7	0.259442	0.372036	0.405158	0.618668	0.147398	0.412081	0.417721	0.255971	0.322802	0.16635	0.336091	0.433361	0.448465	0.359347	0.298712	0.470886	0.593562	0.527078	0.475872	0.585175	0.580348	0.525891	0.176657	0.194887	0.27057	0.917258	0.471594	0.633403	0.111105	0.516603	0.318523	0.0531727	0.39507	0.107251	0.167977	0.592199	0.83055	0.186791	0.239967	0.141261	0.575782	0.39589	0.324602	0.574304	-0.0834055	0.249823	0.63798	0.420095	0.292857
8	0.0380918	0.0194297	0.556761	0.596772	0.454803	0.271251	0.582775	0.022124	0.587959	0.1403	0.246869	0.756977	0.519472	0.654236	0.385492	0.628419	0.639936	0.22352	0.452206	0.466148	0.271896	0.377931	0.503446	0.0552428	0.486762	0.469932	0.638102	0.668939	0.237803	0.304146	-0.077527	0.0627603	0.00720902	0.0573515	0.330307	0.555099	0.788088	0.0067722	-0.0867821	0.131295	0.447753	0.107799	0.0347719	0.47393	0.00971021	0.156568	0.609274	0.0583495	0.0900369
9	0.343046	0.250042	-0.0699937	0.392111	0.514772	0.400787	0.378986	0.2591	0.377498	0.682867	0.38431	0.7701	0.494346	-0.0764869	-0.0246634	0.485936	0.624069	0.734904	0.351035	0.499245	0.464724	0.652621	0.428807	0.48764	0.502368	0.54801	0.333339	0.574738	0.561245	0.41947	0.16855	0.325105	0.60495	0.0706567	0.214324	0.0816699	0.315211	0.109247	0.127366	0.167405	0.0717951	-0.000356706	0.169761	0.295202	-0.151131	0.453078	0.662812	0.484107	0.278797
10	0.594113	0.0643811	0.647391	0.490165	0.386952	0.492359	0.605937	0.0438291	0.413195	0.522321	0.336015	0.753672	0.546218	0.311921	0.469788	0.440256	0.789576	0.556647	0.121645	0.655216	0.39051	0.602057	0.566712	0.402748	0.432733	0.467378	0.745144	0.733522	0.366036	0.666369	0.207735	0.158027	0.29089	0.386393	0.559042	0.480931	0.740927	0.380843	0.353695	0.15293	0.341624	0.295267	0.435665	0.512136	0.171728	0.470553	0.413172	0.464971	0.459618
11	0.882806	0.112622	0.61604	0.553614	0.104761	0.483319	0.694535	0.30806	0.540287	0.765446	0.312458	0.730919	0.700711	0.350367	0.49532	0.468465	0.759762	0.604701	0.504945	0.533255	0.396778	0.563487	0.366505	0.20712	0.493802	0.742109	0.732751	0.458303	0.286119	0.680446	0.4421	0.520137	0.4981	0.586583	0.432747	0.498019	0.609439	0.61005	0.530463	0.391688	0.714975	0.0916468	0.333882	0.182342	-0.0536761	0.235668	0.57101	0.340973	0.468837
12	0.192452	0.211693	0.131037	0.476727	0.447448	0.286306	0.48039	0.14032	0.375894	0.188168	-0.0661714	0.288271	0.586829	0.141874	0.438513	0.277767	0.652014	0.456938	0.691047	0.483484	0.491339	0.502225	0.237725	0.227754	0.486998	0.669044	0.686996	0.39796	0.143983	0.190196	0.000748587	-0.0291857	0.238046	0.0103075	0.281376	0.420357	0.735463	-0.132221	0.0980652	0.0630484	-0.245977	-0.039314	0.149323	0.362348	0.327932	0.272544	0.422037	-0.0387317	0.303544
13	0.306712	0.058955	0.541477	0.397595	0.380239	0.689819	0.679405	-0.0093894	0.662271	0.10912	0.28974	0.344555	0.39124	0.385154	0.381447	0.632522	0.575438	0.446195	0.760273	0.479164	0.467888	0.729333	0.546481	0.154004	0.37531	0.601699	0.47342	0.479167	0.0588241	0.604992	-0.0592765	0.306673	0.183041	0.122096	0.547072	0.360383	0.7504	0.304802	0.101968	0.0658171	0.267558	0.137165	-0.246028	0.504722	0.174248	0.301691	0.548184	0.200246	0.434825
14	0.158826	0.0115816	0.646832	0.509284	0.139691	0.45195	0.548314	0.175472	0.629302	0.476305	0.0615089	0.806366	0.716784	0.548114	0.473552	0.626119	0.820071	0.209531	0.335521	0.299743	0.135798	0.222893	0.264645	0.137686	0.025206	0.753633	0.528382	0.662573	0.376511	0.491228	0.182931	0.321567	0.200026	0.241276	0.291041	0.743455	0.56348	0.168589	0.0994224	0.196375	0.358622	0.270572	0.177831	0.137843	0.213386	0.349394	0.776833	0.442519	0.229422
15	0.317997	0.347233	0.193204	0.210555	0.253758	0.646172	0.602606	0.145473	0.336389	0.284287	0.0113222	0.420015	0.56104	-0.137092	0.301297	0.324441	0.80083	0.444484	0.488293	0.424925	0.263164	0.696717	0.563874	0.248659	0.399062	0.567672	0.404549	0.504806	0.3955	0.217557	0.341562	0.118294	0.0252988	0.0742134	0.244057	0.0733845	0.755004	0.28027	0.161333	-0.0515004	0.454286	0.163412	-0.0640029	0.311247	0.0419756	0.0110932	0.339293	-0.0209071	0.0912711
16	0.672356	-0.000683138	0.275699	0.615486	0.279221	0.807002	0.314128	0.196253	0.612952	0.258957	0.377038	0.824179	0.594862	0.348695	0.0434033	0.309152	0.493741	0.645551	0.45072	0.536901	0.165678	0.309709	0.472978	-0.0298141	0.302159	0.660534	0.539707	0.460997	-0.074556	0.244047	0.132633	0.32865	0.0939055	0.513415	0.70562	0.571925	0.812038	0.57449	0.417699	0.234273	0.49047	0.203788	0.313581	0.259063	0.433824	0.34852	0.658478	0.418869	0.494573
17	0.593147	0.00591859	0.574035	0.462198	0.285248	0.35014	0.494679	0.0573737	0.21827	0.254415	-0.119924	0.738379	0.630561	0.54541	0.513972	0.719151	0.791786	0.450344	0.54184	0.643732	0.604786	0.500478	0.302185	0.12996	0.220573	0.466739	0.574126	0.718616	0.307246	0.461129	0.0881071	0.217609	0.288723	0.0111542	0.494081	0.270701	0.734129	0.0933192	0.164883	0.16069	0.352198	0.0515796	0.0812985	0.566255	-0.0306755	0.102294	0.473433	0.282576	-0.0493299
18	0.618192	0.317105	0.31203	0.771503	0.384556	0.54216	0.255639	0.0482647	0.703015	0.257618	0.237981	0.548127	0.464062	0.286473	0.315886	0.157237	0.738802	0.696574	0.342647	0.414835	0.577956	0.268172	0.570942	0.385403	0.715608	0.463818	0.762542	0.418294	0.333241	0.509058	0.157954	-0.0259931	0.27773	0.0175727	0.366982	0.543103	0.518464	0.0953932	0.0378419	0.0932997	0.40908	-0.212999	-0.151135	0.568272	-0.0818533	0.316803	0.598886	0.361432	0.274714
19	0.273704	0.246844	0.367188	0.365892	0.289026	0.569848	0.574088	0.0180279	0.505659	0.420276	0.0170505	0.547146	0.4016	0.227741	0.42469	0.709331	0.621041	0.0502216	0.584308	0.716171	0.477042	0.353874	0.404662	0.139148	0.539736	0.581892	0.477008	0.614681	0.02375	0.260102	0.0651678	0.204253	-0.0044763	0.313634	0.357572	0.458666	0.592754	0.173994	0.29318	-0.0951193	0.361973	0.0150801	-0.179314	0.470854	-0.0119091	0.250466	0.423676	0.438727	0.354208
20	0.478931	0.0438634	0.221303	0.261506	0.24565	0.542737	0.522013	0.275676	0.462492	0.41391	0.429179	0.518115	0.622325	0.230679	0.52747	0.470467	0.774502	0.233293	0.475629	0.714083	0.451949	0.581478	0.432304	0.431498	0.332115	0.839852	0.616367	0.546247	0.0243642	0.522258	0.156234	0.328086	0.138422	0.287834	0.441851	0.560701	0.563253	0.0600693	0.402738	0.203122	0.5097	0.31931	0.249317	0.435358	0.128771	0.438016	0.512621	0.457425	0.323951
Time series - GSP diffusion
Temporal cortex
Subject	Vertex1	Vertex2	Vertex3	Vertex4	Vertex5	Vertex6	Vertex7	Vertex8	Vertex9	Vertex10	Vertex11	Vertex12	Vertex13	Vertex14	Vertex15	Vertex16	Vertex17	Vertex18	Vertex19	Vertex20	Vertex21	Vertex22	Vertex23	Vertex24	Vertex25	Vertex26	Vertex27	Vertex28	Vertex29	Vertex30	Vertex31	Vertex32	Vertex33	Vertex34	Vertex35	Vertex36	Vertex37	Vertex38	Vertex39	Vertex40	Vertex41	Vertex42	Vertex43	Vertex44	Vertex45	Vertex46	Vertex47	Vertex48	Vertex49
1	0.52518	0.373158	0.563347	0.421389	0.504228	0.512091	0.592761	0.133425	0.672805	0.0216467	0.604564	0.486129	0.620248	0.6631	0.378335	0.334723	0.388233	0.361168	0.45335	0.588984	0.546429	0.51133	0.47469	0.365034	0.421213	0.249895	0.552174	0.406684	-0.138903	0.0423774	0.0403171	0.476782	-0.178647	0.610278	0.630354	0.619089	0.542139	0.588455	0.472899	0.587837	0.557425	0.530909	0.634326	0.617573	0.541538	0.594735	0.608089	0.604652	0.479805
2	-0.0656695	0.0768008	0.605671	0.319184	0.362695	0.355935	0.143689	0.105576	0.257628	-0.000341782	0.486964	0.33393	0.502877	0.456444	0.338548	0.162536	0.122807	0.297511	0.129583	-0.0113212	0.1023	0.398124	0.0951579	0.366586	0.295177	0.0357462	0.560204	0.148693	-0.0138069	-0.0834108	-0.0273229	0.0904529	-0.00433236	0.450001	0.538233	0.435223	0.38674	0.246606	0.0739968	0.488675	0.355206	0.118031	-0.103827	0.159134	0.575987	0.532692	0.429501	0.43716	0.371859
3	0.245448	-0.0125355	0.786588	0.159439	0.351924	0.219431	0.158471	0.201018	0.583754	-0.0153803	0.569424	0.233482	0.566612	0.503145	0.311468	0.124639	0.0237154	0.218722	-0.056235	0.0753987	0.137793	0.487369	0.228763	0.649116	0.0509762	-0.0717238	0.466758	0.382193	-0.192736	0.0979596	-0.24466	-0.105603	0.0117037	0.44901	0.325692	0.515356	0.406505	0.535021	0.175587	0.432308	0.392623	0.29588	0.119613	0.387331	0.744235	0.634676	0.376226	0.344389	0.363242
4	0.144354	0.12699	0.560359	0.283638	0.473173	0.230447	0.360404	0.102342	0.261011	0.21497	0.405882	0.282218	0.564212	0.437629	0.435776	0.144807	0.171682	0.277189	0.146603	0.0809074	0.256348	-0.0392787	0.152724	0.355283	-0.111864	0.101822	0.259211	0.111273	0.0296545	-0.11767	0.0253627	0.17083	0.415405	0.493265	0.534884	0.468435	0.256247	0.152907	0.0533179	0.24792	0.273657	0.300528	0.195598	0.375455	0.570785	0.565969	0.362324	0.519545	0.389845
5	0.0732061	-0.00959835	0.54757	0.28228	0.386749	0.157145	-0.0154221	0.218919	0.495227	0.317188	0.281766	0.297165	0.560267	0.571525	0.176938	-0.0623221	0.00238427	0.114049	-0.0136334	0.042305	0.202301	0.385464	0.153226	0.347555	0.218956	-0.168804	0.338919	0.0435914	0.0551737	0.158118	-0.139039	0.236355	0.120773	0.451859	0.351405	0.540936	-0.00597034	0.111925	0.238841	0.413522	0.328437	0.46783	-0.00200152	0.392612	0.64534	0.605436	0.52717	0.469158	0.365582
6	0.477262	-0.0513489	0.459012	0.361453	0.420248	0.230927	0.0904676	0.14248	0.380546	0.109107	0.535386	0.149317	0.493014	0.516221	0.478256	0.195254	0.255413	0.198505	0.104439	0.184197	0.211577	0.49831	0.0944794	0.137815	0.241955	0.0384746	0.48023	0.0764877	-0.075327	-0.0861532	-0.0690003	0.347216	0.101243	0.328006	0.257374	0.541699	0.325471	0.274634	0.206291	0.441686	0.497769	0.558786	0.402618	0.627865	0.531157	0.407754	0.449268	0.344328	0.464364
7	0.281704	0.221258	0.692822	0.425149	0.374748	0.110203	0.206693	-0.0691993	0.476549	0.419806	0.556382	0.178843	0.421978	0.622806	0.570378	0.14129	0.29586	0.0501596	0.102847	0.292636	0.129908	0.498185	0.0231428	0.326161	0.269476	0.152408	0.537278	0.179613	0.132208	-0.0840386	0.251449	0.530194	0.149293	0.44657	0.44606	0.572544	0.272574	0.160328	0.20436	0.575668	0.462957	0.402051	0.0702449	0.373483	0.514793	0.702311	0.633779	0.5458	0.453247
8	0.28486	0.149077	0.601579	0.154352	0.318146	0.108866	0.0907229	0.178092	0.33626	0.123334	0.551533	0.193807	0.522131	0.457267	0.403003	0.327389	0.143135	0.191689	0.0373553	-0.0629203	0.211641	0.237617	0.16855	0.502762	0.0781217	0.0870052	0.472189	0.00597696	-0.0626465	-0.0846247	-0.161562	0.252593	0.182439	0.473511	0.374769	0.469368	0.441833	0.415076	0.118153	0.513475	0.40474	0.41514	0.165026	0.372203	0.629745	0.551136	0.234732	0.342908	0.430843
9	0.306527	-0.0508238	0.275123	0.161871	0.298739	0.124756	0.178737	0.0942437	0.305341	0.26254	0.223868	-0.160711	0.405345	0.409794	0.215265	0.110273	0.0670852	0.218842	0.225759	-0.064925	0.175364	0.311224	0.167371	0.182315	0.157408	0.00409836	0.303609	0.0815732	0.074369	-0.0798283	0.0621269	0.432171	0.103943	0.280818	0.317683	0.354833	0.182206	-0.0028558	0.0503617	0.50222	0.341105	0.446466	0.28434	0.285046	0.216925	0.306237	0.374142	0.292352	0.161443
10	0.114237	0.255917	0.481994	0.227633	0.439599	0.219316	0.179591	0.251367	0.560352	0.126218	0.500225	0.0594147	0.495316	0.353421	0.283096	-0.0395946	0.34277	0.257688	0.246868	0.183801	0.223877	0.321936	0.156415	0.44389	-0.00158515	0.0945109	0.480637	0.116933	0.0672716	0.0577564	0.0492783	0.291148	0.0636289	0.482638	0.403288	0.649086	0.181477	0.0337626	0.18999	0.492139	0.307077	0.207318	0.113544	0.282998	0.592424	0.356745	0.413607	0.454116	0.312099
11	0.113788	-0.0247077	0.712272	0.354179	0.449064	0.313857	-0.132055	-0.117095	0.454438	0.189489	0.415313	0.31008	0.713172	0.523269	0.465933	0.328877	0.219054	0.438655	0.185316	-0.00157395	0.0677148	0.412222	0.11694	0.0932734	0.265157	-0.0385512	0.553082	0.196522	-0.0790534	-0.0453522	-0.00445939	0.189455	0.120495	0.442991	0.363235	0.503035	0.0711784	0.0932421	0.281883	0.31861	0.256987	0.443911	0.312159	0.552604	0.734037	0.674501	0.469004	0.317069	0.497671
12	0.254373	0.0274039	0.437217	0.192991	0.339937	0.167336	0.13002	0.00604577	0.314391	0.291214	0.476087	0.394602	0.458264	0.473481	0.196447	-0.0483008	0.126557	0.197645	0.05314	-0.0926578	0.274556	0.309386	-0.0426277	0.222913	0.11286	-0.0374016	0.571017	0.210178	-0.170153	-0.0108877	-0.159893	0.228625	0.0520682	0.445585	0.501847	0.359553	0.190768	-0.0796771	0.334697	0.524165	0.358695	0.374223	0.250934	0.363858	0.449982	0.495376	0.321869	0.406092	0.341797
13	0.111032	0.0656353	0.693503	0.249544	0.412219	0.130122	0.142506	-0.151698	0.465771	0.455381	0.591642	0.178809	0.673666	0.488239	0.200536	0.186961	0.152835	0.364918	0.113291	0.121924	0.129406	0.336859	-0.123306	0.538206	0.25819	-0.00848246	0.484588	-0.00292962	0.174001	-0.0848061	0.036093	0.360435	0.0634416	0.441511	0.255692	0.647023	0.501438	0.236347	0.0839525	0.396074	0.30441	0.541717	0.0919951	0.604334	0.718373	0.655706	0.458163	0.40983	0.363318
14	0.0832399	0.101916	0.597071	0.415771	0.297437	0.213041	0.0928512	0.198138	0.30342	0.281253	0.488253	0.351538	0.50629	0.610983	0.375427	0.0995297	0.22679	0.161285	-0.0027927	0.00381989	0.141635	0.461097	0.283168	0.394009	0.198788	0.0898558	0.391529	0.128499	0.0792284	0.0499984	-0.000346958	0.378844	0.322112	0.559599	0.516957	0.484219	0.317074	0.388452	0.238089	0.355752	0.346767	0.346686	0.133038	0.40082	0.572774	0.61688	0.571347	0.587455	0.33192
15	0.24682	-0.00528249	0.639628	0.205128	0.34293	0.259704	0.139198	0.113634	0.339797	0.189664	0.422951	0.149167	0.613138	0.388077	0.329454	0.191509	0.0591502	0.141237	0.102691	0.0827918	0.264256	0.335685	0.360463	0.366447	0.115298	0.0178506	0.632394	0.154469	-0.313785	0.121119	-0.00872093	0.348792	0.237661	0.567212	0.454192	0.441469	0.35866	0.254499	0.149002	0.456122	0.368885	0.504038	0.313019	0.481274	0.562629	0.588035	0.363055	0.319652	0.393624
16	-0.0638277	0.146674	0.558542	0.229874	0.184824	0.0961383	-0.0553673	-0.196967	0.360001	0.170647	0.179764	0.29274	0.453886	0.301709	0.147755	0.147082	0.0443727	0.191503	0.0653716	-0.064087	0.155767	0.254887	-0.13092	0.121689	0.131664	-0.0852465	0.408172	0.0541724	-0.0862162	-0.0587526	0.0638588	0.149786	0.0338062	0.314643	0.483332	0.20642	0.151978	0.053431	0.0215345	0.313504	0.278936	0.341776	-0.0254439	0.362167	0.435968	0.385259	0.0469833	0.259933	0.224432
17	0.0785691	0.206246	0.542423	0.452577	0.485035	0.204404	0.298646	0.0749804	0.376441	0.179197	0.747346	0.277733	0.624202	0.485602	0.411252	0.254118	0.22437	0.14554	0.0637778	0.152509	0.21244	0.392862	0.190777	0.335306	0.344024	0.114458	0.476373	0.319015	0.0281902	0.0554919	0.0365575	0.235815	0.20652	0.435712	0.368369	0.691511	0.560512	0.520415	0.0915825	0.522884	0.412745	0.384175	0.23067	0.46213	0.541186	0.470802	0.501959	0.515553	0.569571
18	0.201862	-0.0691353	0.760468	0.391178	0.443836	0.288486	0.240297	0.111189	0.471358	0.330152	0.657912	0.0345142	0.704966	0.771331	0.453237	0.282062	0.27798	0.376481	0.1305	0.079841	0.098291	0.519063	0.0128594	0.464099	0.300494	-0.0469965	0.516254	0.319869	0.110147	0.190207	-0.0157716	0.187686	0.207269	0.416589	0.341506	0.557059	0.443038	0.563948	-0.00607159	0.561188	0.592174	0.708155	0.350371	0.70365	0.730331	0.786833	0.546189	0.443931	0.517799
19	0.168544	0.0448607	0.624824	0.236957	0.457575	0.128034	0.243984	-0.0281464	0.0842258	0.257353	0.264238	0.0613938	0.557614	0.522134	0.58727	0.391049	0.310223	0.265729	0.144803	-0.0680042	0.244484	-0.00661793	-0.155279	0.169503	-0.0273318	0.001234	0.275901	0.0398943	-0.0649965	0.0714566	-0.0629582	0.314166	0.129798	0.123358	0.431409	0.275791	0.209789	0.179096	0.187449	0.545881	0.48367	0.472336	0.166953	0.524939	0.598479	0.59468	0.35534	0.237386	0.623893
20	0.321908	0.16472	0.539112	0.381293	0.426384	0.286156	0.196729	0.123601	0.42237	0.25373	0.387469	0.258423	0.452166	0.538998	0.472873	0.246883	0.0687389	0.352515	0.268782	0.167027	0.421678	0.276807	0.0021465	0.153088	0.207712	0.0609817	0.496149	0.17807	-0.154896	0.0208024	-0.112493	0.376077	-0.101573	0.42483	0.607401	0.422726	0.26766	0.195607	0.26057	0.537423	0.434625	0.39349	0.187535	0.388003	0.538491	0.569451	0.541468	0.595426	0.499717
Lateral frontal cortex
Subject	Vertex1	Vertex2	Vertex3	Vertex4	Vertex5	Vertex6	Vertex7	Vertex8	Vertex9	Vertex10	Vertex11	Vertex12	Vertex13	Vertex14	Vertex15	Vertex16	Vertex17	Vertex18	Vertex19	Vertex20	Vertex21	Vertex22	Vertex23	Vertex24	Vertex25	Vertex26	Vertex27	Vertex28	Vertex29	Vertex30	Vertex31	Vertex32	Vertex33	Vertex34	Vertex35	Vertex36	Vertex37	Vertex38	Vertex39	Vertex40	Vertex41	Vertex42	Vertex43	Vertex44	Vertex45	Vertex46	Vertex47	Vertex48	Vertex49
1	0.138526	0.450376	0.236851	-0.0889346	0.277034	0.251018	0.345787	0.174993	0.403474	0.432456	0.337267	0.109259	0.228305	0.0454315	0.0240949	0.242775	0.00447961	-0.129566	-0.116793	0.132018	0.355976	-0.332798	0.130666	0.182142	0.340249	0.273809	0.439188	0.528092	0.315729	0.18393	0.187521	0.129207	0.322405	0.265396	0.329744	0.250307	-0.0588369	0.16548	0.0839627	0.181555	0.350391	-0.0953653	0.354538	0.103881	0.1433	0.085542	0.29733	0.100683	0.178609
2	-0.0393599	0.446224	0.308593	0.266124	0.468691	-0.170815	0.394348	0.356839	0.35041	0.192718	0.289874	0.0730046	-0.308181	0.128105	-0.139886	0.414809	-1.82295e-05	-0.202772	-0.433029	0.0526989	0.505336	-0.00654725	-0.0177768	0.123437	0.250272	0.355228	0.212634	0.390783	0.421816	-0.264873	0.372657	0.418032	0.277036	0.0327757	0.427865	0.187213	0.200137	-0.20925	-0.0372929	-0.253087	-0.290611	-0.064916	0.39616	-0.09903	-0.0678876	-0.0654644	-0.0222936	0.129403	0.409314
3	0.268527	0.312094	0.089976	0.0139152	0.140234	-0.139502	0.150739	0.058379	0.0471946	0.195349	0.324722	-0.182295	-0.158811	0.138532	-0.138487	0.209407	0.107222	-0.0950253	-0.0634811	-0.298864	0.188652	-0.0855786	-0.00636167	0.38944	0.392828	0.162733	0.154806	0.154792	0.106649	-0.141022	0.140449	0.104289	-0.0308292	0.0567348	0.232058	-0.117797	-0.0970034	0.0569074	-0.0917093	-0.073736	-0.0489199	0.0432098	0.265848	0.0242837	-0.158055	-0.0732763	0.114353	0.117482	0.306033
4	0.106408	0.290775	0.366826	0.0708902	0.102269	-0.197074	0.206755	0.0643894	0.374622	0.350938	0.318533	-0.184821	-0.162723	0.2501	-0.207836	0.212592	-0.133499	-0.326992	-0.0892505	-0.114125	0.529085	0.0936681	-0.129464	0.211336	0.24991	0.461297	-0.156322	0.260427	0.297621	-0.0478332	0.336615	0.247325	0.152877	0.170112	0.213401	-0.0889842	-0.117107	0.0487162	0.153866	-0.112611	-0.0314322	0.0370523	0.314369	0.132741	-0.115141	-0.00530939	-0.0910678	0.0308094	0.402504
5	0.0515426	0.287941	0.320672	0.127772	0.312878	-0.173546	0.234762	0.10964	0.101689	0.334957	0.502716	-0.256305	-0.10551	0.52056	-0.0052064	0.574847	-0.067751	-0.259156	-0.351513	-0.0631329	0.342055	0.0784601	-0.00301407	0.184668	0.275453	0.470793	0.151181	0.444887	0.157877	-0.14594	0.00652495	0.421123	-0.153699	0.0975428	0.335407	0.115545	0.264404	0.1289	-0.0157894	-0.13552	-0.137081	-0.0865061	0.394795	0.142552	0.0583502	0.113804	0.0332839	0.181787	0.62499
6	-0.0375014	0.259175	0.14453	0.320209	0.188177	-0.180361	0.401263	0.0958704	0.165102	0.318918	0.346251	-0.0415652	-0.227712	0.276825	-0.0410065	0.369784	-0.0761212	-0.230647	0.0635296	-0.342947	0.423211	-0.0852019	-0.0986606	0.247821	0.394896	0.278468	0.174259	0.427061	0.374627	-0.0394363	0.251154	0.238344	-0.110686	0.160593	-0.0218903	-0.124348	0.286223	-0.00263291	0.259178	-0.0567029	-0.107683	0.014776	0.21134	0.273258	0.0925331	0.0446656	-0.206602	0.28172	0.478095
7	0.108859	0.472789	0.394474	0.278198	0.271515	-0.118363	0.0705768	0.307321	0.320783	0.462802	0.499802	-0.107842	-0.102451	0.302657	-0.156302	0.361514	-0.202789	-0.158109	0.138314	-0.161268	0.47311	-0.0567149	0.0579365	0.379712	0.51185	0.371342	0.206823	0.364833	0.328082	-0.160058	0.442579	0.396959	-0.169368	0.22843	0.494959	-0.0700775	-0.0361003	-0.0686765	0.391434	0.00459095	-0.0170421	-0.0760183	0.499284	0.334546	-0.105379	0.0828404	0.119579	0.100138	0.416922
8	0.176873	0.219846	0.436743	0.142049	0.128976	-0.245061	0.19783	0.109401	0.265839	0.497759	0.308955	-0.166242	-0.0233019	0.174179	-0.283459	0.380852	-0.0793314	-0.25328	-0.0737987	-0.0146729	0.181166	-0.227252	-0.250723	0.201781	0.320408	0.382395	0.171111	0.342733	0.147487	-0.186817	0.128172	0.116086	-0.0800916	0.0629897	0.28634	-0.195959	-0.112024	0.117499	0.188042	-0.0525345	0.142443	0.0892037	0.382789	0.0817654	-0.149009	-0.0834993	-0.229997	0.38318	0.290855
9	0.101364	0.433181	0.272155	0.0826711	0.282719	-0.0932699	0.141889	0.233673	0.0642934	0.165555	0.365282	-0.0922091	-0.0758288	0.385846	-0.216574	0.346294	0.0328347	-0.339856	0.138177	-0.0260594	0.0420001	-0.0699538	-0.170689	0.0769583	0.14823	0.370888	0.0941006	0.389174	0.259636	-0.0803155	0.22778	0.280746	0.107879	0.190557	0.231826	0.0213487	0.100392	0.139345	-0.000484376	-0.168291	-0.323634	-0.0389566	0.228094	0.184911	-0.327283	-0.238538	-0.163522	0.266143	0.407942
10	0.265143	0.43968	0.210001	0.325487	0.182971	-0.607871	0.094501	0.34054	0.123045	0.455959	0.498401	-0.0897439	-0.108743	0.205022	0.0519745	0.422997	-0.0444165	0.149841	0.0378228	-0.216778	0.248034	-0.0239067	0.0598479	0.24373	0.203036	0.390602	0.322676	0.463203	0.420146	-0.0617168	0.389516	0.32068	-0.260761	0.149344	0.0556101	-0.222299	0.0218192	0.171149	0.214386	-0.0291143	0.138679	0.0267871	0.356963	0.293614	0.0576793	-0.0457852	0.245039	0.307172	0.479338
11	0.380042	0.501252	0.232238	0.064826	0.339055	0.0855248	0.442576	0.390158	0.167865	0.390591	0.467301	-0.121964	-0.0943537	0.212733	-0.0235752	0.406454	-0.219609	-0.18751	-0.198646	-0.163208	0.429038	-0.157337	0.160153	0.284348	0.333835	0.315744	0.281383	0.535037	0.29775	-0.157556	-0.0185945	0.0670756	0.0554223	0.216706	0.274632	0.0825267	-0.393059	0.417296	-0.148595	-0.00445445	0.10072	0.0825121	0.322663	0.107954	-0.157752	0.0317306	0.099123	0.0983026	0.38072
12	0.134614	0.374307	0.36429	0.253105	0.305518	0.187748	0.165064	0.0319647	0.126627	0.407885	0.521684	0.182628	-0.0252569	0.385721	-0.281746	0.273649	0.00439935	0.123715	0.114484	-0.285993	0.276302	-0.251215	0.00648387	0.144302	0.406169	0.292536	0.252783	0.316991	0.238586	-0.054009	0.275771	0.346742	0.0398303	0.235163	0.363358	0.402921	0.100289	0.130889	0.025037	0.132545	0.0366932	0.15399	0.436773	0.25787	-0.109736	0.0138585	-0.0290792	0.023533	0.478795
13	0.380452	0.352753	0.159872	0.14142	0.061575	-0.133657	0.145092	-0.050818	0.133111	0.270502	0.547329	0.177121	-0.0576468	0.286804	-0.264	0.505748	-0.243329	-0.392634	-0.046956	-0.0888813	0.181012	-0.220694	0.00306009	0.313724	0.492139	0.245396	-0.0288436	0.42994	0.299287	-0.145598	0.268055	0.18411	0.0367319	-0.137599	0.318911	0.412727	0.106624	-0.069385	0.0440612	-0.0654386	-0.129165	0.101302	0.295878	0.176415	0.0376515	-0.022284	0.067531	0.00545526	0.419043
14	-0.0217353	0.237243	0.221343	0.00854513	0.386592	0.100461	0.450475	0.377648	0.290043	0.310031	0.182294	-0.103326	0.19311	0.25251	-0.111624	0.257246	-0.0807248	-0.034733	0.183378	0.233444	0.509599	0.108941	0.00168682	0.358081	0.371487	0.309823	0.250239	0.449437	0.413897	-0.0441244	0.329682	0.121287	0.00564368	-0.035521	0.207526	-0.113258	-0.293004	0.287159	-0.167565	0.101073	-0.19526	0.124703	0.380872	0.241122	-0.109612	0.278047	0.010943	0.116872	0.373827
15	0.00607266	0.314709	0.151237	0.0886635	0.178055	-0.163645	0.0948881	0.230148	0.461702	0.516913	0.397114	-0.189263	-0.284178	0.304623	-0.0550069	0.342157	-0.241066	-0.239137	0.112474	-0.282279	0.400606	-0.197419	-0.0243788	0.184814	0.293871	0.344466	0.127435	0.362778	0.328851	-0.007003	0.333612	0.18298	-0.0793395	-0.0192059	0.258176	-0.107587	-0.121254	-0.0132236	0.0485433	-0.0189724	0.0610089	-0.0870436	0.40036	0.381725	0.0993101	0.134123	0.239461	0.239588	0.491521
16	-0.109466	0.297498	0.118109	0.231168	0.103886	-0.166894	0.330057	0.108117	0.116576	0.339476	0.314262	-0.106308	-0.20201	0.18706	-0.0637443	0.286088	-0.00847815	-0.253441	0.0117516	-0.0908312	0.0989496	0.0508882	-0.10936	0.247559	0.326752	0.224668	-0.0398594	0.136806	0.173837	-0.190849	0.325376	0.331221	-0.217531	0.00277465	0.185177	-0.324125	0.101698	0.0417453	0.267534	-0.226376	-0.137389	-0.214332	0.32261	0.0502593	0.00460057	0.0957883	-0.0548694	0.149868	0.401309
17	0.117677	0.170484	0.0934763	0.143878	0.268583	0.0218062	-0.0236419	0.152211	0.22802	0.26001	0.316511	-0.117598	-0.252588	0.377603	-0.235102	0.161551	-0.0928076	-0.196449	-0.210421	-0.0815268	0.488953	-0.215269	-0.424485	0.351798	0.258161	0.252005	0.235981	0.316195	0.381477	0.0496417	0.231829	0.106765	-0.124542	-0.105547	0.0925276	-0.0864958	-0.140388	0.0941046	0.116492	-0.105239	-0.230611	-0.0664507	0.237492	0.209605	-0.0767375	-0.0453225	0.0617882	0.115294	0.338989
18	0.0858296	0.395087	0.463406	0.105883	0.405589	-0.212326	0.17741	0.351708	0.362081	0.440042	0.489133	0.0408015	-0.350232	0.290105	-0.193267	0.389076	0.0489506	-0.0309808	0.315522	-0.00131636	0.413308	0.0280318	-0.0249387	0.480389	0.461756	0.471881	0.246083	0.361728	0.513812	0.11	0.276469	0.221665	0.0619589	0.312568	0.481177	0.213457	0.0871617	-0.0138791	0.181299	-0.10372	0.085209	-0.168849	0.377838	0.363402	-0.0190968	0.11565	0.0203645	0.363443	0.556635
19	-0.0996765	0.328528	0.315175	0.0261014	0.396962	-0.0938435	0.101943	-0.126261	0.31605	0.503448	0.392865	-0.154128	0.012755	0.405708	-0.0238029	0.637662	-0.164442	-0.537507	0.10557	-0.306443	0.251702	-0.267249	0.116084	0.0481045	0.291562	0.341529	0.27749	0.166381	0.473153	-0.276659	0.215239	0.438164	-0.121072	0.337195	0.262602	0.11728	0.0370632	-0.0683431	-0.0332509	-0.166201	0.0870108	0.173239	0.569501	0.313169	-0.321138	0.172588	0.147696	-0.0499717	0.683866
20	-0.0232025	0.230601	0.0400608	0.156657	0.311431	-0.114353	0.10698	0.137296	0.162271	0.576342	0.496797	0.018609	0.171991	0.31082	0.0933667	0.515242	0.0506863	0.0490662	-0.0234527	-0.285165	0.521427	-0.0139156	-0.105879	0.00342206	0.191815	0.198804	0.37937	0.370679	0.234004	0.0304072	0.358747	0.303192	0.00986084	0.065924	0.371444	0.0759023	0.0466042	0.0241509	0.219013	0.167644	0.264087	0.213035	0.436211	0.25187	0.121135	0.0216131	0.340251	0.111529	0.535099
Medial frontal cortex
Subject	Vertex1	Vertex2	Vertex3	Vertex4	Vertex5	Vertex6	Vertex7	Vertex8	Vertex9	Vertex10	Vertex11	Vertex12	Vertex13	Vertex14	Vertex15	Vertex16	Vertex17	Vertex18	Vertex19	Vertex20	Vertex21	Vertex22	Vertex23	Vertex24	Vertex25	Vertex26	Vertex27	Vertex28	Vertex29	Vertex30	Vertex31	Vertex32	Vertex33	Vertex34	Vertex35	Vertex36	Vertex37	Vertex38	Vertex39	Vertex40	Vertex41	Vertex42	Vertex43	Vertex44	Vertex45	Vertex46	Vertex47	Vertex48	Vertex49
1	0.378767	0.488388	0.307608	0.182232	0.354615	0.189419	0.171146	0.328139	-0.0806196	0.259223	0.385763	0.37126	0.0570352	0.331728	0.443574	0.399261	0.376544	0.398834	0.331427	0.310344	0.315193	0.401126	-0.0265223	0.104017	0.0303671	0.236642	0.219611	0.129971	0.123848	0.185977	-0.0968934	0.360173	0.123989	0.0478615	0.25292	0.342716	0.178882	0.282753	0.37066	0.34349	0.508156	0.334035	0.228576	0.24924	0.297991	0.0703535	-0.114246	-0.074533	0.197843
2	0.136907	0.383349	0.316975	0.433188	0.379229	-0.0212325	0.254768	0.207056	-0.0414058	0.00273496	0.268597	0.238371	-0.0161949	0.250939	0.0436315	0.393552	0.309904	0.287791	0.17836	0.392745	0.371053	0.374247	0.283198	0.111247	-0.0537531	-0.0186955	0.167448	0.17715	-0.00901807	0.254806	-0.0885156	0.184032	0.0238067	-0.0720092	0.168539	0.248218	0.0619616	0.200081	0.236882	0.147825	0.105369	0.0526459	0.0845135	0.138315	0.0888799	0.28469	0.151402	0.269844	0.132299
3	-0.0261057	-0.0133004	0.159579	0.221774	0.0147216	0.101401	0.133035	0.128798	-0.0832343	0.0915862	0.155746	0.512168	0.0420457	0.039856	0.251252	0.174935	0.227202	0.465604	0.0650147	0.274717	0.237915	0.110061	-0.0631311	-0.0113938	-0.240538	-0.14187	0.0651679	0.13303	-0.252365	0.0403217	-0.234197	0.178838	-0.278651	-0.244709	0.0265647	0.112652	0.0932353	0.252228	0.170428	0.262443	0.214822	0.218742	-0.13674	0.338315	0.332562	0.109617	0.113379	0.164927	0.0787886
4	0.0587791	0.2701	0.286962	0.325089	0.233735	0.16033	0.0238386	0.21696	-0.0234164	-0.0282105	0.266557	0.436822	0.0166228	0.326469	0.21514	0.171427	0.163293	0.350661	0.19263	0.296002	0.493814	0.234713	-0.0966966	0.0622905	0.00065152	-0.00415247	0.0203389	0.345196	0.122205	0.0615364	0.0474317	0.201147	-0.112046	-0.0098617	0.069143	0.403768	0.0780078	0.234804	0.309666	0.176919	0.207568	-0.0708596	0.19652	0.186116	0.15955	0.0555462	-0.0259128	0.255697	0.0531862
5	-0.0746071	0.110365	0.394271	0.323201	0.225242	0.0386796	0.21516	0.25536	0.249075	-0.203167	0.246709	0.480015	0.14624	0.15787	0.00410376	0.180085	0.231186	0.32282	0.126706	0.308134	0.383116	0.252586	0.0189466	0.123941	0.179185	-0.0675427	0.00504774	0.328897	0.130233	0.308015	-0.0903649	0.0865908	0.0324866	-0.263898	0.0219642	0.369203	0.274914	0.347608	0.311236	0.415454	0.320832	0.247097	-0.0620234	0.256753	0.259211	0.108044	0.360671	-0.0409626	0.156523
6	0.134258	0.250524	0.158302	0.343054	0.205772	0.277564	0.324428	0.0150563	0.0189885	-0.032605	0.225303	0.325907	0.0188576	0.131264	0.156049	0.215748	0.142268	0.363901	0.281953	0.472525	0.355575	0.276455	0.116674	-0.0130356	-0.00612052	-0.0237659	-0.24601	0.219688	0.171557	0.0675357	-0.0990247	0.221062	0.0319606	-0.131759	0.0144691	0.37781	0.143325	0.32108	0.0883841	0.292763	0.126973	0.0865669	0.127373	0.17756	5.33893e-05	0.032227	0.304137	0.0185649	-0.0703223
7	0.192355	0.452356	0.419691	0.563286	0.392388	0.354938	0.0802735	0.0523418	0.0999178	0.0575014	0.210213	0.508996	0.215723	0.400586	0.212592	0.319722	0.436198	0.505679	0.208283	0.412917	0.422146	0.436645	0.138606	0.303758	0.127167	0.175735	0.0743129	0.394737	0.00195828	0.338576	0.105392	0.319316	0.182396	0.126145	0.242742	0.330573	0.149526	0.307228	0.278154	0.17816	0.287456	0.0521691	0.138677	0.260379	0.283956	0.282465	0.0612668	0.25028	-0.140327
8	0.0451102	0.353653	0.15536	0.2184	0.197342	0.244122	0.194396	0.128305	0.0370998	0.0537282	0.347979	0.323129	-0.0478193	0.00671726	0.05598	0.199328	0.369205	0.201165	0.075536	0.265278	0.410707	0.308358	0.187053	-0.0405883	0.0186533	-0.0488457	0.0222256	0.276643	0.0599373	0.0771841	-0.0755142	0.156618	0.00344466	0.0838066	0.0473261	0.326185	0.0684151	0.18614	0.159518	0.231289	0.196262	0.107673	0.0701354	0.243498	0.170252	0.0425064	0.00930216	0.103647	-0.0724159
9	0.00610605	0.21566	0.291281	0.355698	0.166259	-0.0251051	0.237837	0.297306	-0.043198	-0.0624529	0.191051	0.426089	0.245121	0.239222	-0.134678	0.141821	0.0421848	0.209555	0.0110404	0.435632	0.412538	0.31789	-0.099552	0.19602	0.165233	0.0732793	-0.117409	0.277016	0.109131	0.156185	-0.20469	0.211246	0.209025	-0.122274	-0.1023	0.232833	-0.0467963	0.268701	0.206458	0.169872	0.0997081	0.275747	0.148109	0.438067	0.379371	0.131895	0.190996	0.14401	-0.0196713
10	0.0807072	0.234893	0.341407	0.143949	0.196123	0.00084029	0.377034	0.0158039	-0.227559	-0.0988804	0.213157	0.196741	0.0944365	0.410896	0.331338	0.214132	0.339996	0.430465	0.108933	0.490244	0.293259	0.191204	0.223327	-0.148315	-0.265648	0.0152329	0.07908	0.113436	0.00641326	0.0662203	0.185273	0.214894	-0.0463046	-0.0378329	0.149783	0.326091	0.0979667	0.275035	0.10983	0.22405	0.219912	0.215177	0.0859371	0.398355	-0.137972	0.0761114	0.151524	0.28593	0.0109071
11	0.104914	0.298302	0.262044	0.183615	0.190367	-0.0148422	0.395492	0.00180339	-0.115931	-0.0705946	0.151176	0.477301	0.12306	0.357161	0.386962	0.241005	0.193822	0.357797	0.0872182	0.418242	0.339971	0.451403	0.192223	-0.0620334	-0.0389176	-0.0158003	0.0191885	0.166377	-0.121364	-0.0903928	0.104483	0.265317	-0.068905	-0.0430256	0.106074	0.315854	0.144255	0.289862	0.253995	0.311637	0.146327	0.348324	0.013676	0.423065	0.362285	0.0948021	0.0750222	0.1397	-0.10343
12	0.0508275	0.15594	0.390155	0.344046	0.189475	0.272729	0.0863268	0.251909	-0.227272	0.267216	0.328436	0.388545	0.0293875	0.12073	0.224151	0.285981	0.345853	0.130746	0.111972	0.228101	0.404639	0.151099	0.0936687	0.0996017	-0.0537579	0.205366	-0.0624007	0.351364	0.096007	0.144911	-0.284549	0.392713	-0.226228	-0.00379027	0.192264	0.387722	0.252653	0.410322	0.354626	0.244508	0.230857	-0.0155655	0.140729	0.172468	0.297766	0.0857344	0.131465	0.208506	0.128354
13	-0.108816	0.26215	0.427455	0.308865	0.236634	0.313255	0.349425	0.0846149	-0.193306	0.0970924	0.269185	0.377199	0.00696142	0.338861	0.0721667	0.256876	0.277589	0.264356	0.193951	0.479218	0.310278	0.202553	-0.15848	-0.103874	-0.34729	0.165036	0.144649	0.317904	-0.10177	0.10058	-0.0459899	0.414108	0.0768814	-0.134917	0.0750349	0.268389	0.200229	0.40444	0.197059	0.347308	0.323344	0.0240118	0.201961	0.356597	0.291055	0.0676399	0.0445713	0.268941	-0.0255879
14	0.023577	0.14911	0.156303	0.136516	0.256868	0.140039	0.335225	0.218748	0.0995198	0.121073	0.174639	0.462521	0.0221281	0.230995	0.224867	0.245894	0.300408	0.224115	0.153449	0.39491	0.322161	0.392086	0.191419	0.108834	0.0176205	0.0884606	0.0985611	0.202219	0.159972	0.0576236	-0.0643273	0.0990603	0.073869	0.0222552	0.191981	0.25266	0.0994512	0.129908	0.293469	0.239184	0.223903	0.267724	0.0290837	0.379804	0.301025	0.208364	-0.155497	0.167291	0.0937627
15	0.1482	0.354177	0.415692	0.141407	0.271619	0.175525	0.277921	0.0826862	-0.0525282	0.0146264	0.249396	0.260736	-0.0118777	0.230889	0.170142	0.303836	0.395625	0.374742	0.185366	0.417381	0.329261	0.317182	0.0968596	0.205539	0.118326	0.0293917	0.056138	0.1701	-0.0523827	0.218134	-0.126299	0.279285	0.0166351	0.0636409	0.139035	0.441059	0.216118	0.276175	0.30963	0.169268	0.293792	0.120027	0.195587	0.204671	0.0160961	0.0723308	0.186546	0.217665	-0.011579
16	-0.0411231	0.17486	0.193295	0.129981	0.111391	0.117939	-0.0233595	0.0035003	-0.0216388	-0.127713	0.0992671	0.320382	-0.265484	0.0736722	-0.0213358	0.174053	0.0950271	0.207707	0.0716027	0.149007	0.178666	0.207104	0.00442483	-0.109932	-0.0947713	-0.0141487	0.0447989	0.1454	-0.0684085	-0.0819928	0.00889711	-0.00822176	-0.113738	-0.00551811	0.303713	0.31339	0.342255	0.212637	0.188472	0.0936828	0.0582395	-0.148835	0.109967	0.0413739	0.151975	0.105657	0.0273758	-0.0261464	0.0171079
17	0.00470543	0.328368	0.292705	0.233029	0.292899	0.017765	0.11815	0.0367687	-0.109652	0.0565865	0.331269	0.187453	-0.167352	0.114409	0.122353	0.344604	0.223265	0.352486	0.10176	0.389735	0.165094	0.293761	-0.0804307	-0.037804	-0.0747137	-0.0728142	-0.240586	0.125873	-0.118371	-0.0481768	-0.0753501	0.243431	-0.101847	-0.037164	-0.00146048	0.213362	0.0382117	0.348346	0.207449	0.162287	0.35343	-0.0873128	0.0429495	0.07443	-0.0765252	0.114414	0.101277	0.0788218	-0.0209317
18	0.175795	0.383651	0.48378	0.231528	0.433161	0.406878	0.0929751	0.14013	0.130242	0.204929	0.376424	0.475044	-0.0301773	0.173542	0.153121	0.421259	0.247856	0.485649	0.413364	0.468111	0.492073	0.370302	0.316785	0.203919	-0.0625102	0.297544	0.0282457	0.276328	0.143594	0.336362	-0.0537745	0.395894	0.264207	0.121692	0.233353	0.394824	0.327876	0.332178	0.413382	0.422566	0.339931	0.290977	0.056534	0.321277	0.328367	0.104808	-0.0619553	0.271322	0.0183858
19	0.148467	0.465462	0.372206	0.147232	0.279392	0.0700829	-0.161333	0.267669	-0.0264602	-0.15456	0.189954	0.400306	0.0133358	0.179181	0.218137	0.125582	0.304189	0.377439	0.00898641	0.124373	0.424729	0.280812	-0.277509	-0.00359411	-0.0616138	-0.0952103	-0.0934018	0.291856	-0.0107739	0.0384236	-0.104962	0.295568	-0.30964	-0.0906451	0.0876101	0.401738	0.0226629	0.393436	0.307351	0.388976	0.317085	-0.0184881	0.101022	0.0691809	0.160211	0.299498	0.188138	-0.0108685	-0.0614242
20	0.187044	0.264004	0.245663	0.239836	0.294734	0.102481	0.0764985	0.0567328	0.0136206	0.155949	0.266118	0.425148	-0.0343044	0.0487514	0.463779	0.241761	0.381315	0.254443	0.235618	0.232501	0.267204	0.413603	-0.0664874	0.0174486	0.00451217	-0.194746	0.0511457	-0.0118478	0.0133514	0.153066	-0.131296	0.290601	0.125442	-0.0610006	0.0635109	0.267033	0.174058	0.367446	0.372957	0.285435	0.327604	0.0176742	0.163405	0.191832	0.305374	0.0739898	-0.0750277	0.0321946	0.204278
Lateral parietal cortex
Subject	Vertex1	Vertex2	Vertex3	Vertex4	Vertex5	Vertex6	Vertex7	Vertex8	Vertex9	Vertex10	Vertex11	Vertex12	Vertex13	Vertex14	Vertex15	Vertex16	Vertex17	Vertex18	Vertex19	Vertex20	Vertex21	Vertex22	Vertex23	Vertex24	Vertex25	Vertex26	Vertex27	Vertex28	Vertex29	Vertex30	Vertex31	Vertex32	Vertex33	Vertex34	Vertex35	Vertex36	Vertex37	Vertex38	Vertex39	Vertex40	Vertex41	Vertex42	Vertex43	Vertex44	Vertex45	Vertex46	Vertex47	Vertex48	Vertex49
1	0.0773686	0.105408	0.397451	-0.189117	0.416301	0.154268	0.4092	0.254425	-0.173091	0.488927	-0.0869196	-0.116481	0.45172	0.202891	0.276808	0.364079	0.0395124	0.14817	0.322031	0.407407	0.514142	-0.117868	0.217417	0.120704	0.248552	0.389991	0.450214	-0.0760282	-0.0423329	-0.0262321	0.277848	0.0711865	0.219237	0.51495	0.333833	0.24475	0.0827553	0.0390768	0.160762	0.013965	-0.0154854	0.237256	0.557357	-0.0914903	0.357487	0.513657	0.0675817	0.146666	-0.129996
2	0.193607	0.122517	0.353734	-8.60618e-05	0.374102	-0.232099	0.638863	0.482963	0.341704	0.19273	-0.230874	0.209491	0.437227	-0.00980519	0.395851	0.00475591	0.0417274	0.0383179	0.0411368	0.189773	0.466436	-0.0297342	0.23672	-0.193703	0.0947435	0.404472	0.613161	0.290803	0.243084	0.395175	0.580683	0.426486	0.497442	0.413677	0.452644	0.477236	0.585069	0.144143	0.152055	0.171621	-0.298473	0.29348	0.359548	0.41183	0.251167	0.492179	0.0746337	0.321438	0.195217
3	-0.0787027	0.251317	0.302113	0.232303	0.428933	-0.105616	0.387973	0.277414	0.291421	-0.0392419	-0.218615	0.0334678	0.543626	0.0431739	0.277005	0.237116	-0.0591526	-0.0407904	-0.0400492	0.47948	0.326971	-0.506553	0.243945	0.0159208	0.0311952	0.60869	0.427863	0.0452674	0.0645562	0.29091	0.311819	0.124523	0.364889	0.423368	-0.0899928	0.313593	0.292391	0.263153	0.118284	-0.104279	0.310971	0.420569	0.583185	0.323906	0.421038	0.605325	0.0592538	0.426937	0.345498
4	-0.146706	0.187023	0.220696	0.124179	0.435933	-0.149653	0.478734	0.408182	0.24773	0.149447	0.0303152	-0.0161668	0.241645	-0.186089	0.289611	0.150941	0.223585	-0.0353689	-0.00533725	0.488759	0.551202	-0.164835	0.441056	-0.055976	-0.0684527	0.361783	0.569696	-0.0631856	0.082484	0.492869	0.548085	-0.0133012	0.208817	0.428826	0.18793	0.256304	0.33243	0.0646447	0.0174804	0.0238815	0.00539787	0.140025	0.280107	0.0855455	0.0950258	0.34393	0.13416	0.12206	0.097159
5	-0.00159377	0.229936	0.265086	-0.123805	0.421785	-0.234214	0.682661	0.307202	0.103078	0.300289	-0.0762188	0.181648	0.397027	-0.090873	0.441871	-0.0572564	0.293884	-0.0442028	0.160594	0.511024	0.355977	-0.373667	0.0359983	0.267941	0.138468	0.49023	0.451032	0.0361874	0.0479977	0.207772	0.320306	0.138844	0.457	0.308387	0.171971	0.389834	0.163137	-0.155686	-0.0452224	-0.0608946	-0.125381	0.0719588	0.346034	0.389906	0.0553401	0.406047	-0.0769428	-0.0167512	0.0162868
6	0.0162348	0.269661	0.275762	0.276032	0.260777	-0.243417	0.400152	0.363036	0.0311045	0.370961	0.140982	-0.0694757	0.518643	0.185006	0.172258	-0.131253	-0.289904	-0.0123489	0.11871	0.386722	0.253776	-0.168305	-0.0591822	0.0540828	-0.016785	0.321728	0.528889	0.0564941	0.0165708	0.211782	0.310674	0.0280407	0.311207	0.343273	-0.085518	0.0914979	0.0315376	0.0754596	0.265451	0.094334	0.164657	0.0891579	0.53802	0.163109	0.41332	0.557298	0.145417	0.365304	0.248873
7	0.0842033	0.455173	0.314273	0.145749	0.416405	0.0614489	0.731243	0.40978	-0.0425879	0.398211	0.209987	0.287336	0.541599	-0.0247706	0.401199	-0.119968	0.35525	-0.346418	-0.00850229	0.570353	0.319526	-0.235467	0.12176	0.201132	0.0478068	0.514604	0.464884	0.411698	0.0732257	0.22861	0.450043	0.0162293	0.323869	0.601614	0.395469	0.574783	0.280862	0.00310827	0.178682	0.292676	0.052644	0.146045	0.574654	0.397875	0.177775	0.549249	0.129144	0.432303	0.261687
8	0.0465901	0.417448	0.36602	-0.028466	0.276199	-0.283978	0.329772	0.35706	-0.08064	-0.130842	-0.0467812	0.0333861	0.540152	0.0580622	0.247108	0.123409	0.26689	0.0669091	0.233801	0.423827	0.356132	-0.335366	0.240042	-0.186681	-0.235173	0.254669	0.264368	0.241956	-0.106516	0.272163	0.213439	0.255052	0.513337	0.32423	-0.0229968	0.34845	0.306313	0.205389	-0.0460464	-0.0665316	0.157333	-0.0869518	0.289321	0.126977	0.118904	0.643231	-0.0632993	0.340447	0.362768
9	-0.126595	0.169797	0.389805	-0.081988	0.252336	-0.226259	0.128718	0.250518	-0.0892922	0.139309	0.0258155	0.0926477	0.144008	0.0641181	0.285648	0.0613264	0.262709	0.327108	0.422644	0.372203	0.0779635	-0.262656	-0.101185	0.0635913	-0.132522	0.0806131	0.181156	-0.127679	-0.151228	-0.00827862	0.136354	-0.0471464	0.317783	0.273793	0.00984078	0.163869	0.359566	-0.0565301	-0.171254	0.06026	0.152201	0.164486	0.176672	0.20128	0.00569811	0.278408	0.0562901	-0.045164	-0.14344
10	-0.030716	0.175622	0.363919	0.128388	0.250157	-0.0445823	0.598374	0.387121	-0.0708652	0.24569	0.152709	0.161331	0.354558	-0.023549	0.22421	-0.10021	0.229725	-0.117566	-0.0287413	0.44668	0.181026	-0.276367	0.0450809	-0.13836	0.249493	0.386416	0.387627	0.0257005	-0.0685374	0.227535	0.272887	0.159322	0.431148	0.373626	-0.504968	0.217627	0.317585	0.10059	0.178451	0.32065	0.153641	0.347781	0.54985	0.253077	0.216367	0.414673	-0.0652928	0.142108	0.0880529
11	-0.249091	0.252828	0.247795	0.0591325	0.253595	-0.218642	0.589844	0.310964	0.106526	0.044857	-0.00126054	0.0372153	0.428207	-0.0556091	0.178534	-0.0552147	0.0729683	-0.164453	-0.0680947	0.38056	0.212042	-0.407047	0.0309618	-0.232346	0.0580096	0.322413	0.405165	0.152823	0.0264038	0.258906	0.387169	-0.0760794	0.517772	0.396211	0.0278827	0.379816	0.201864	-0.130994	-0.0405269	0.00565822	0.0801335	0.0502043	0.359805	0.466532	0.254299	0.486957	0.102996	0.253718	0.289452
12	-0.106271	0.328795	0.397925	-0.07151	0.296403	0.157605	0.435169	0.552772	0.357043	0.168067	-0.0140048	0.39344	0.533952	-0.122396	0.338221	0.136279	0.231521	0.049101	0.253265	0.296909	0.424584	-0.0107988	0.0199727	-0.120799	-0.208301	0.309185	0.521193	0.312366	0.208605	0.423553	0.418639	0.281266	0.554756	0.291081	-0.0186928	0.404032	0.526916	0.110061	0.0211431	-0.0994038	-0.060083	0.252473	0.496698	0.175363	0.305584	0.484397	-0.0455041	0.348873	0.379564
13	-0.0592555	0.430491	0.170197	-0.190019	0.317329	-0.113341	0.504923	0.270683	0.0363562	-0.0150273	-0.0936921	-0.025522	0.256075	-0.0767011	0.130636	0.129005	0.0776774	-0.0913384	0.221244	0.378079	0.164621	-0.376042	-0.155186	-0.207379	-0.128456	0.348115	0.367913	0.0968809	-0.0763952	0.299462	0.357523	-0.0722692	0.218012	0.319118	0.140269	0.291105	0.0696516	-0.110422	0.0100894	0.0808163	-0.0805113	-0.151005	0.311581	0.207826	-0.0380987	0.312485	-0.247486	0.108367	0.015371
14	-0.080923	0.194136	0.387828	0.171406	0.364544	-0.107677	0.27316	0.485154	-0.00612649	0.291174	0.235561	0.047893	0.477842	-0.147898	0.457246	0.107713	0.00968307	-0.0138652	0.316325	0.394412	0.457315	-0.11842	-0.106937	-0.191071	-0.078496	0.238268	0.666145	-0.0274564	-0.116873	0.361478	0.473193	0.0952758	0.607797	0.512492	0.368249	0.346965	0.346336	0.0228211	0.107085	0.184176	0.0205508	0.391969	0.500611	0.134289	0.265259	0.587576	-0.0667078	0.223028	0.0233208
15	0.0646634	-0.0934657	0.181261	0.0225952	0.349345	-0.0830582	0.459612	0.33882	0.0783962	-0.014666	0.140407	0.0919426	0.300891	-0.197806	0.26163	0.0597433	0.0566034	0.168553	0.271768	0.432529	0.364274	-0.15419	0.069267	-0.140274	0.0757038	0.471001	0.322873	0.0875499	0.0565939	0.115968	0.360832	0.0523513	0.342233	0.258609	0.0990698	0.320781	0.258044	-0.089882	0.142123	0.113597	0.0570837	0.306588	0.320654	0.252457	0.0956844	0.471498	0.0355966	0.153886	0.194235
16	-0.206789	0.361022	0.262839	0.086656	0.202098	-0.260002	0.457949	0.15544	0.0491202	0.324514	0.0462398	0.162367	0.349777	-0.0257716	0.357644	-0.0940012	0.109616	0.00124877	0.0690259	0.26667	0.367067	-0.0324866	-0.0321894	0.272242	-0.0668837	0.2894	0.308197	-0.0106948	0.0117262	0.175167	0.348164	-0.0371351	0.375062	0.217284	-0.018465	0.387884	0.407463	0.304078	-0.00629808	-0.0126515	0.0411877	0.119986	0.282353	0.196638	0.0833085	0.426978	-0.0408304	0.406837	0.320262
17	-0.170765	0.168684	0.122313	0.167331	0.296143	-0.185654	0.576558	0.395559	-0.172137	0.372583	-0.0835215	0.123227	0.362507	0.0204853	0.204402	-0.0229857	0.202677	-0.0790751	0.326869	0.273441	0.141853	-0.15111	0.285973	0.254537	0.123705	0.286428	0.466922	-0.0489927	-0.141195	0.2033	0.39647	-0.222956	0.579162	0.55347	0.304759	0.348179	0.339199	0.115689	0.0531532	0.141854	0.0420403	0.298699	0.286068	0.406906	0.248974	0.382977	0.127518	0.246081	0.145287
18	0.00238045	0.308055	0.100249	0.0158991	0.275935	-0.217398	0.616841	0.537938	0.232315	0.146716	0.0586065	-0.148453	0.361828	-0.211878	0.33803	-0.00811946	0.237122	0.394707	0.464212	0.460247	0.203393	-0.308511	0.221404	-0.100148	-0.120689	0.517553	0.527863	0.0176805	0.00418893	0.22829	0.432466	0.345513	0.41252	0.263524	-0.0651724	0.23561	0.37334	0.116367	0.0282862	0.0366054	0.0152651	0.145851	0.30491	0.0352268	0.191087	0.593236	0.000511349	0.180329	0.319439
19	-0.174547	0.348022	0.0278867	-0.17629	0.358311	-0.130326	0.276895	0.316622	0.0908765	0.375429	-0.108759	0.524976	0.417985	-0.305624	0.426993	-0.05814	0.214196	-0.288869	0.10817	0.377652	0.125496	-0.141505	0.45612	-0.00293763	-0.148814	0.130983	0.470516	-0.159592	-0.180592	0.114181	0.403469	0.0995767	0.499499	0.649402	0.503258	0.52014	0.477971	0.146289	0.116317	0.240101	-0.0864454	0.0439025	0.505851	0.450029	-0.130381	0.334436	-0.191	-0.0197276	-0.0231061
20	0.124384	0.356171	0.238277	-0.057544	0.361114	-0.259835	0.311542	0.228708	-0.0820056	0.165501	0.0555969	0.140829	0.360405	0.0539377	0.211923	-0.00477948	0.22299	0.00708961	-0.0734403	0.441857	0.477656	-0.300716	-0.256933	0.178085	-0.198699	0.43398	0.364761	0.232985	0.0368484	0.140383	0.371455	0.074881	0.287623	0.494998	0.141234	0.351836	0.29191	0.353703	0.250421	0.265499	-0.0315302	0.237491	0.505692	0.280474	0.214179	0.426799	-0.00621776	0.310756	0.0206982
Occipital cortex
Subject	Vertex1	Vertex2	Vertex3	Vertex4	Vertex5	Vertex6	Vertex7	Vertex8	Vertex9	Vertex10	Vertex11	Vertex12	Vertex13	Vertex14	Vertex15	Vertex16	Vertex17	Vertex18	Vertex19	Vertex20	Vertex21	Vertex22	Vertex23	Vertex24	Vertex25	Vertex26	Vertex27	Vertex28	Vertex29	Vertex30	Vertex31	Vertex32	Vertex33	Vertex34	Vertex35	Vertex36	Vertex37	Vertex38	Vertex39	Vertex40	Vertex41	Vertex42	Vertex43	Vertex44	Vertex45	Vertex46	Vertex47	Vertex48	Vertex49
1	0.0445842	0.383231	0.331511	0.239187	0.56908	0.433516	0.473391	0.149401	0.341437	0.387563	0.266261	0.444897	0.258268	0.301078	0.43964	0.487025	0.456473	0.25339	0.55748	0.539213	0.429332	0.544552	0.279379	0.440344	0.305666	0.343915	0.550924	0.407002	0.268674	0.134039	0.308789	0.0790755	0.120097	-0.123154	0.2035	0.263013	0.461002	0.22058	0.305115	0.122066	0.243366	0.619609	0.423009	0.596034	0.409802	0.436981	0.467998	0.355383	0.327087
2	0.149995	0.450096	0.0822329	0.365775	0.546534	0.365251	0.572361	0.159188	0.10946	0.311886	0.383422	0.439469	0.0580321	-0.156432	0.126911	0.334927	0.572108	0.453568	0.492396	0.463621	0.577102	0.231078	0.266579	0.534175	0.550228	0.701115	0.511304	0.580577	0.349262	0.462478	0.447445	0.268032	0.217169	0.207128	0.138298	0.332145	-0.00204788	0.196718	0.444042	0.312772	0.12757	0.503994	0.605432	0.455406	0.455847	0.340527	0.518968	0.426586	0.443345
3	0.0298362	0.512471	0.337115	0.261282	0.421337	0.422361	0.411679	0.346082	0.342448	0.387647	0.35989	0.453951	0.202725	0.0583321	0.0723083	0.30792	0.500398	0.136099	0.37378	0.365896	0.409455	0.337347	0.343736	0.44753	0.408163	0.530113	0.550642	0.524576	0.458	0.271362	0.470235	0.300372	0.110079	-0.210791	0.19955	0.0461096	0.542728	0.135452	0.543242	0.39988	0.358938	0.460508	0.423332	0.419681	0.406993	0.511208	0.466802	0.376842	0.265536
4	-0.138516	0.38935	0.0324162	0.0792107	0.405669	0.21024	0.451773	0.323291	0.146086	0.0588856	0.137208	0.280297	0.184048	0.119147	0.307409	0.31229	0.432098	-0.101722	0.144176	0.359034	0.407315	0.295632	0.237845	0.443088	0.136313	0.587034	0.410677	0.351343	0.117422	0.147588	0.380803	-0.00452833	0.00585477	-0.17015	-0.14899	0.0497484	0.231052	-0.020983	0.279558	0.296086	-0.0072612	0.35445	0.370557	0.225385	0.442405	0.176981	0.284096	0.183791	0.177993
5	0.369028	0.261299	0.231517	0.238378	0.574608	0.292676	0.460449	0.342544	0.204192	0.233842	0.214142	0.375543	0.358422	0.154494	0.419318	0.358213	0.562127	0.386756	0.454878	0.223623	0.558771	0.334722	0.387584	0.487433	0.189298	0.674796	0.533307	0.545867	0.266123	0.0801188	0.477444	0.14503	-0.134291	-0.0591514	0.264276	0.0369594	0.363649	0.0920731	0.37614	0.266097	0.245712	0.622733	0.241861	0.577209	0.427121	0.240649	0.32714	0.201908	0.13741
6	-0.127215	0.338363	0.138773	0.325613	0.63898	0.234164	0.263753	0.273033	0.124978	0.256716	0.212901	0.294707	0.277758	0.0565625	0.202623	0.332467	0.445511	0.0547387	0.274785	0.255178	0.354114	0.307296	0.424089	0.445015	0.347393	0.343688	0.454344	0.435978	0.264616	-0.00505733	0.521423	0.103441	-0.231446	-0.313868	-0.0224881	0.12685	0.151414	0.132303	0.441751	0.372119	0.0984733	0.616025	0.377438	0.649532	0.597998	0.235473	0.381482	0.156014	0.181797
7	0.0627872	0.535022	0.336228	0.198284	0.62038	0.436776	0.61338	0.297768	0.415751	0.311619	0.236861	0.372945	0.269451	0.0956969	0.321456	0.414402	0.661964	0.309022	0.381413	0.473482	0.466353	0.360005	0.319917	0.505938	0.471903	0.573189	0.506198	0.559527	0.294527	0.283564	0.298982	0.0644188	-0.0175432	0.0119029	0.30016	0.231912	0.476075	0.223901	0.369588	0.249933	0.4209	0.501196	0.513389	0.633121	0.543834	0.583382	0.471758	0.219127	0.244415
8	-0.0634624	0.23329	0.172094	0.274206	0.386248	0.151529	0.292351	0.0464117	0.228682	0.175674	0.231771	0.203858	0.132092	0.111125	0.166461	0.271604	0.414572	0.228848	0.332238	0.218639	0.238748	0.19018	0.124296	0.316433	0.158321	0.320744	0.245072	0.301227	0.0909716	0.223166	0.0576896	0.0389177	0.0798849	-0.167012	0.0446043	0.114372	0.213498	0.012526	0.139601	0.256583	0.161072	0.293476	0.137841	0.522519	0.387815	0.24316	0.204464	0.221171	0.138741
9	0.0755481	0.287667	-0.0632085	0.217901	0.319241	0.138778	0.171951	-0.00959692	-0.0651436	0.182942	0.168836	0.233068	0.054682	-0.0123914	0.0739693	0.134704	0.279463	0.305729	0.464462	0.545383	0.15562	0.250219	0.0369869	0.519437	0.311874	0.0448233	0.204801	0.0973555	0.0947492	0.0664554	0.171935	-0.0579516	0.125098	-0.136196	-0.0563731	0.00771568	0.150705	-0.0807238	0.0984375	0.00911012	0.0270101	0.293958	0.477788	0.292468	0.304131	0.0382272	0.248889	0.184664	0.226353
10	0.130129	0.432359	0.199082	0.465698	0.642593	0.276151	0.540079	0.222502	0.404334	0.40324	0.371275	0.432021	0.247195	0.127538	0.340896	0.360828	0.587874	0.248007	0.238208	0.332204	0.550374	0.182329	0.293425	0.522392	0.450376	0.682698	0.530942	0.468932	0.333021	0.441223	0.374042	0.367196	0.347805	0.031108	0.208453	0.000797399	0.453993	0.242297	0.262428	0.221778	0.226454	0.591914	0.494961	0.563542	0.468449	0.254098	0.467297	0.168991	0.284012
11	0.268571	0.469516	0.213642	0.450193	0.506512	0.249037	0.410432	0.45244	0.371216	0.456912	0.21693	0.443912	0.276358	0.132826	0.26751	0.246674	0.557204	0.364171	0.340019	0.245333	0.481285	0.300087	0.342923	0.548872	0.308674	0.424112	0.339293	0.418913	0.253188	0.378957	0.505623	0.33015	0.341383	0.386306	0.222616	0.190266	0.437175	0.289835	0.434607	0.435655	0.388581	0.422166	0.55126	0.381338	0.29151	0.375166	0.445829	0.422683	0.368327
12	0.05842	0.12702	0.343281	0.276307	0.240591	0.111536	0.192005	0.151525	-0.138102	0.106053	-0.0174002	0.282275	0.114414	0.111037	0.206827	0.300561	0.284573	0.191128	0.266653	0.294496	0.207	0.248834	0.167348	0.238805	0.072532	0.16773	0.250767	0.183509	0.0086277	0.00630206	0.167421	0.0367676	0.0873038	-0.0885267	-0.0546658	0.129021	0.208257	0.0996863	0.295939	0.130545	0.0360188	0.344421	0.198611	0.360686	0.325623	0.186786	0.378534	0.0549335	0.0376497
13	0.106382	0.428206	0.348659	0.217661	0.537539	0.201667	0.506258	0.210855	0.149214	0.108329	0.0577259	0.359754	0.107421	0.0918676	0.244178	0.377501	0.377335	0.233389	0.178189	0.508256	0.49934	0.399078	0.296206	0.48197	0.349363	0.508612	0.313218	0.490346	0.242827	0.320575	0.43831	0.176128	0.0240738	0.164939	0.187171	-0.129852	0.369814	0.13919	0.227257	0.101166	0.184535	0.538489	0.45169	0.570545	0.565714	0.332558	0.376633	0.246841	0.294212
14	0.06485	0.546257	0.298374	0.372507	0.429494	0.257843	0.34989	0.605793	0.331168	0.243572	0.300127	0.338583	0.31008	0.178772	0.326438	0.320845	0.3998	0.225162	0.309923	0.460866	0.325717	0.261749	0.258348	0.481245	0.427426	0.315449	0.171075	0.284773	0.454136	0.235907	0.696022	0.417578	0.0817818	0.0892562	0.175578	0.266375	0.257263	0.246542	0.64899	0.52665	0.0683418	0.459959	0.503737	0.402579	0.474262	0.25853	0.396	0.290981	0.267114
15	0.0282798	0.558169	0.149692	0.221103	0.663686	0.336945	0.584192	0.528706	0.314467	0.389997	0.470953	0.421469	0.239071	-0.11057	0.278877	0.361752	0.546017	0.131855	0.280392	0.520748	0.663124	0.181697	0.437462	0.755819	0.661694	0.549247	0.571589	0.631601	0.360727	0.218014	0.577557	0.196797	-0.0742586	-0.0659777	0.236972	0.390272	0.4482	0.303377	0.588044	0.461035	0.29287	0.63457	0.710927	0.616021	0.598927	0.364211	0.470048	0.445344	0.165268
16	0.0645922	0.534384	0.0431106	0.126144	0.418434	0.0978562	0.23557	0.509986	0.245077	0.334177	0.341025	0.3374	0.0482215	0.151192	0.225822	0.154668	0.344285	0.0614894	0.103575	0.182062	0.221685	0.220635	0.218694	0.246217	0.222166	0.390818	0.318799	0.185959	0.346174	0.0751401	0.538738	0.354012	-0.154347	-0.218115	0.285191	0.144158	0.247797	0.30561	0.508795	0.459669	0.288211	0.405354	0.330114	0.534234	0.550233	0.229665	0.300972	0.339265	0.209968
17	0.170237	0.48117	0.413454	0.325002	0.495146	0.254566	0.437443	0.318016	0.295437	0.167524	0.222524	0.414432	0.187785	-0.009118	0.273438	0.323324	0.512826	0.190033	0.372911	0.373285	0.436584	0.278046	0.205295	0.488536	0.196101	0.58505	0.439594	0.441891	0.187343	0.204103	0.406534	0.123868	0.0724169	0.0586602	0.242645	0.105157	0.391958	0.183611	0.340571	0.187517	0.156965	0.382511	0.447326	0.470908	0.540514	0.247699	0.426233	0.208337	0.147952
18	0.0404685	0.627693	0.397385	0.314142	0.617801	0.397882	0.577212	0.311888	0.512498	0.444619	0.542706	0.566324	0.135512	0.0437326	0.0452113	0.336312	0.504746	0.21295	0.235182	0.449534	0.460552	0.251869	0.47415	0.723594	0.662044	0.525882	0.572759	0.634451	0.509372	0.431217	0.583493	0.490318	0.268906	-0.021443	0.234236	0.239092	0.505685	0.395342	0.645575	0.557279	0.355841	0.579226	0.672474	0.553909	0.495171	0.382467	0.47722	0.453111	0.363329
19	-0.120061	0.344842	0.0153611	0.163446	0.333684	0.265877	0.294237	0.059589	0.188018	0.325682	0.0261839	0.217915	0.11019	0.0165843	0.160576	0.132826	0.341128	0.0388561	0.299325	0.421566	0.100263	0.210995	0.251634	0.479172	0.222044	0.401944	0.381023	0.242511	0.0867174	-0.00479336	0.225243	-0.00591614	0.0122351	-0.016624	-0.00690123	0.178712	0.2794	-0.0423495	0.242918	0.142978	0.0357642	0.461583	0.287666	0.578426	0.493313	0.0232997	0.330536	0.115096	0.0901047
20	0.143504	0.519352	0.185609	0.203204	0.591138	0.315642	0.430444	0.227094	0.39936	0.283689	0.448102	0.383294	0.356405	0.117847	0.289223	0.217368	0.490079	0.272434	0.4289	0.292546	0.470609	0.572089	0.494744	0.656904	0.49658	0.32703	0.378487	0.430031	0.36189	0.199456	0.412303	0.223037	0.113991	0.0892738	0.17891	0.32416	0.366383	0.188386	0.416221	0.250629	0.257843	0.645534	0.531016	0.458841	0.532832	0.266898	0.450088	0.393899	0.313088
Time series - HCP DCGAN
Temporal cortex
Subject	Vertex1	Vertex2	Vertex3	Vertex4	Vertex5	Vertex6	Vertex7	Vertex8	Vertex9	Vertex10	Vertex11	Vertex12	Vertex13	Vertex14	Vertex15	Vertex16	Vertex17	Vertex18	Vertex19	Vertex20	Vertex21	Vertex22	Vertex23	Vertex24	Vertex25	Vertex26	Vertex27	Vertex28	Vertex29	Vertex30	Vertex31	Vertex32	Vertex33	Vertex34	Vertex35	Vertex36	Vertex37	Vertex38	Vertex39	Vertex40	Vertex41	Vertex42	Vertex43	Vertex44	Vertex45	Vertex46	Vertex47	Vertex48	Vertex49
1	0.568108	0.0916148	0.630833	0.723438	0.27275	0.171968	0.438119	0.270177	0.692154	0.473791	0.750408	0.447403	0.54177	0.616871	0.609338	0.23186	0.267076	0.199281	0.300019	-0.0572522	0.219973	0.485127	0.417383	0.476039	0.238253	-0.195603	0.825834	0.113415	0.0508844	0.0965423	-0.117274	0.516022	0.15631	0.746345	0.678539	0.75499	0.521178	0.538687	0.425547	0.635634	0.68117	0.606711	0.290007	0.675281	0.75227	0.548178	0.799023	0.809123	0.610103
2	0.362214	0.267202	0.793209	0.481656	0.570532	0.340545	0.123112	0.123477	0.333605	0.382095	0.482155	0.520698	0.742561	0.571932	0.478817	-0.0019491	0.320113	0.560216	0.39098	0.0343107	-0.104745	0.41011	0.22386	0.4269	0.151387	-0.121428	0.725025	0.0691935	0.195565	-0.0381209	0.0904782	0.415522	-0.160654	0.60612	0.739189	0.592232	0.478707	0.40291	0.236308	0.684314	0.673459	0.712247	0.504924	0.780804	0.798664	0.740979	0.791813	0.622699	0.516257
3	0.0323361	0.0157875	0.548913	0.509808	0.42243	0.379701	0.0280963	-0.193447	0.854934	-0.13977	0.591661	0.50898	0.557802	0.683252	0.566211	0.134892	0.196874	0.360025	0.181066	-0.0223641	-0.0120682	0.494832	0.136434	0.307771	0.0947897	0.161074	0.825743	0.312354	-0.185819	-0.249917	-0.356997	0.236396	-0.0912311	0.506106	0.379369	0.71999	0.228936	0.371096	0.178397	0.687083	0.678399	0.313916	0.0316583	0.557229	0.783557	0.623628	0.728764	0.782743	0.482027
4	0.320498	0.232129	0.725775	0.457889	0.49632	-0.0293183	-0.140596	0.621475	0.427616	0.154112	0.477285	0.70915	0.549097	0.802542	0.326627	-0.00396127	0.294644	0.46059	-0.0997812	-0.057013	-0.240135	0.526594	0.255646	0.599185	0.232172	0.0423666	0.812323	-0.156837	0.194118	-0.0737746	-0.12531	0.59463	0.315568	0.916716	0.873319	0.915302	0.704851	0.0942423	0.31993	0.561151	0.652025	0.543325	0.369198	0.548315	0.637287	0.578657	0.71883	0.411485	0.42277
5	0.464749	0.00567626	0.876604	0.761393	0.643732	0.231446	0.263671	0.343955	0.360955	0.536014	0.591516	0.487917	0.736608	0.833287	0.587314	0.463515	0.488833	0.339812	0.134296	0.0160122	-0.0333254	0.167801	0.239471	0.367839	0.0725192	0.128355	0.819178	0.163414	0.244205	-0.0129968	0.295131	0.499237	0.415563	0.825676	0.753755	0.747205	0.25308	0.0341766	0.476902	0.827519	0.745588	0.754109	0.567687	0.779106	0.820552	0.897553	0.868799	0.787977	0.467275
6	0.479224	0.447456	0.741599	0.488678	0.674576	0.276677	0.0278306	0.0929571	0.609296	-0.108835	0.451721	0.504557	0.622675	0.558192	0.616764	0.223452	0.506829	0.694332	0.39047	0.08504	0.0140483	0.270007	0.0115982	0.350551	0.280737	0.35133	0.83776	-0.153981	0.0035372	-0.0283311	0.21851	0.0996989	0.0180385	0.632573	0.502601	0.722061	0.234444	-0.154132	0.571586	0.780391	0.773336	0.846426	0.467272	0.830201	0.63683	0.592218	0.555697	0.461289	0.530795
7	0.35701	0.223748	0.880088	0.414367	0.47657	0.333202	-0.0228909	0.496661	-0.130692	0.488552	0.433794	0.341982	0.795278	0.507898	0.277306	-0.210578	0.19559	0.356771	0.0722623	-0.0424909	-0.183534	0.596117	0.303073	0.667445	0.400777	-0.0510302	0.678646	0.00454391	0.152787	-0.198531	-0.164744	0.70713	0.015872	0.752272	0.446835	0.802813	0.582931	0.0461463	0.384353	0.576416	0.719719	0.726199	0.292984	0.679729	0.808461	0.701293	0.71042	0.598032	0.551864
8	0.490308	0.182961	0.792655	0.480899	0.603608	0.169665	0.209574	0.125214	0.37945	0.20714	0.700097	0.21031	0.707145	0.767326	0.258438	-0.19666	-0.041286	0.514808	0.212561	-0.0294326	0.0796627	0.618416	0.400236	0.488073	0.0465971	-0.0832837	0.820498	0.30563	-0.218849	-0.125376	-0.00955445	0.117183	0.110559	0.534153	0.677213	0.594276	0.212933	0.264036	0.160221	0.782961	0.671437	0.74701	0.655548	0.841761	0.633315	0.882314	0.792315	0.778908	0.274204
9	0.132464	0.098744	0.835697	0.274526	0.612053	0.147699	0.202982	0.298185	0.269066	0.128811	0.704075	0.364928	0.561191	0.720247	0.294208	0.240065	0.10354	0.219724	0.166116	-0.19317	0.0989795	0.411086	0.246146	0.298784	0.216703	0.0294372	0.617891	0.20403	0.00414057	-0.0195542	-0.258264	0.206403	0.0466069	0.409441	0.742369	0.621895	0.437052	0.364779	0.3742	0.56818	0.707539	0.482288	0.351683	0.51697	0.724981	0.76302	0.573251	0.596374	0.336914
10	0.66965	0.0905102	0.895998	0.621178	0.812827	0.193324	0.53683	0.203636	0.450722	0.00738543	0.858889	0.620744	0.58881	0.833304	0.65515	0.29292	0.36517	0.518835	0.123838	0.0898	0.169246	0.569175	0.270976	0.355941	0.185169	0.113128	0.89597	0.187804	-0.0862985	-0.0424791	-0.0460666	0.392255	0.171485	0.629969	0.604554	0.865151	0.56508	0.414844	0.646629	0.528628	0.811219	0.72865	0.453466	0.630137	0.866922	0.875829	0.653387	0.856468	0.743705
11	0.334972	0.262851	0.661672	0.198205	0.636441	0.515339	0.474214	0.272383	0.228691	-0.0466151	0.524542	0.261736	0.488778	0.652705	0.631462	0.303054	0.544472	0.199697	0.106274	-0.0141622	0.212362	0.16582	0.328407	0.289963	-0.171751	-0.145311	0.653834	-0.0422075	-0.18487	0.00143021	-0.0372874	0.0845997	-0.0275623	0.495224	0.490651	0.393861	0.0123005	0.0189134	0.419919	0.67951	0.745991	0.512513	0.360298	0.530967	0.657653	0.640876	0.362096	0.561462	0.519803
12	0.553708	0.396596	0.73177	0.523427	0.673612	0.135151	-0.0764394	0.0477116	0.354194	0.244593	0.253855	0.378724	0.40078	0.467732	0.655758	0.508774	0.59021	0.662055	0.17317	0.416966	0.0843508	0.619956	0.04068	0.404554	0.612276	0.359727	0.723267	-0.0182128	0.254219	0.209308	-0.0766495	0.379719	0.337605	0.503964	0.670486	0.632667	0.360492	-0.102935	0.340762	0.320847	0.570146	0.589655	0.41144	0.69804	0.608947	0.635397	0.807247	0.788312	0.636666
13	0.286304	0.236133	0.783966	0.335647	0.626552	0.128101	0.0395712	0.186305	0.374444	0.271216	0.484049	0.142813	0.668304	0.50266	0.63701	0.392849	0.126491	0.308873	0.347221	-0.054784	0.100559	0.254063	0.199035	0.355342	-0.104473	-0.0810632	0.677727	0.0276986	-0.02721	0.0308915	-0.020889	0.342531	0.0904623	0.353111	0.486711	0.489078	0.0898472	0.36095	0.327485	0.684939	0.590428	0.607609	0.437635	0.813114	0.726124	0.70234	0.719281	0.533024	0.541649
14	0.147362	0.0739044	0.661794	0.31409	0.506503	0.267302	-0.0211947	-0.139925	0.667958	0.177653	0.360328	0.349186	0.322937	0.758804	0.463732	0.175502	0.239262	0.336361	0.0462823	0.0729707	-0.150493	-0.0278088	-0.288225	0.0514427	-0.0981722	0.149794	0.801324	-0.0519697	0.008672	-0.0387783	-0.0379486	0.5281	0.289573	0.359837	0.669126	0.652241	0.231687	0.224873	0.155651	0.609958	0.361369	0.215406	0.0545446	0.606841	0.506622	0.661804	0.52262	0.605271	0.387803
15	0.357416	0.254056	0.635399	0.686371	0.480232	0.0141811	0.31732	0.0974193	0.45868	0.172676	0.457295	0.0587165	0.611072	0.523712	0.610773	0.208943	0.189911	0.0759205	0.243644	0.198418	0.190528	0.179384	0.269219	0.563148	0.0439089	-0.197739	0.626997	0.250389	-0.0303471	-0.134165	-0.0217663	0.436831	0.322037	0.583916	0.621909	0.63507	0.118834	-0.0114997	0.417437	0.507282	0.635718	0.710249	0.299259	0.754643	0.737608	0.429151	0.745831	0.8097	0.477956
16	0.288511	0.00818362	0.68198	0.36612	0.582951	0.161415	-0.0944755	-0.319825	0.265458	0.34852	0.625744	0.533835	0.562193	0.649486	0.33068	0.107548	-0.0741275	0.361509	0.288656	-0.066774	-0.00977499	0.277818	0.0302882	0.419202	0.184951	-0.0417366	0.724619	0.17933	0.0887117	-0.101159	0.0330106	0.102494	0.134778	0.635981	0.785945	0.742971	0.607899	0.397033	-0.0196567	0.687343	0.532853	0.363148	0.429034	0.731849	0.747345	0.660459	0.593535	0.561997	0.534567
17	-0.293636	0.258178	0.632722	0.483065	0.516305	0.170134	0.170693	-0.0195716	0.445149	0.220436	0.454332	0.0533273	0.629208	0.701821	0.516567	-0.0124264	0.33093	0.55403	-0.0659468	-0.185845	0.164954	0.514113	-0.115446	0.292507	0.403409	0.0547616	0.753963	0.413824	-0.203005	0.150787	-0.53348	-0.113554	0.233213	0.621389	0.257896	0.677512	0.0389449	-0.0149492	0.217009	0.37571	0.672454	0.565464	-0.200911	0.564775	0.721955	0.388136	0.846775	0.776233	0.530663
18	0.0596322	0.284059	0.892764	0.485128	0.537275	0.340825	0.0790479	0.325571	0.0642433	0.0475712	0.656902	0.239462	0.678562	0.827935	0.536208	0.305716	0.382773	0.569203	0.239491	-0.0578616	0.0587057	0.495381	0.253473	0.654131	0.264927	0.194734	0.566609	0.181235	0.181206	-0.107085	-0.0808443	0.193918	0.3831	0.570644	0.840179	0.681272	0.530115	0.502493	0.230219	0.873728	0.516289	0.65294	0.446494	0.889265	0.880016	0.923016	0.638615	0.584225	0.632848
19	0.404564	0.471739	0.787526	0.343431	0.511616	0.0851471	0.324054	0.0641569	0.49869	0.130541	0.709509	0.570497	0.445757	0.677422	0.554347	0.299122	0.238213	0.469149	0.288094	0.208337	-0.025547	0.387318	0.263924	0.242167	-0.0521236	0.378543	0.773253	0.14731	0.105042	0.0551313	-0.21701	0.486573	0.201369	0.732725	0.655447	0.857336	0.390095	0.0509342	0.292021	0.733032	0.595266	0.553741	0.374238	0.772237	0.813762	0.857763	0.675613	0.645162	0.422607
20	0.272215	0.511848	0.823143	0.395184	0.497421	0.238418	-0.139044	0.0681222	0.474788	0.0726912	0.294504	0.512193	0.462575	0.810299	0.481087	0.457669	0.252659	0.514933	0.258834	-0.0446821	0.0453565	0.27825	0.157847	0.105698	-0.163103	0.381789	0.76951	-0.362414	-0.271505	0.0326902	-0.184712	0.262127	-0.053275	0.733384	0.593085	0.55775	0.300654	-0.227899	0.372149	0.803388	0.743485	0.553973	0.290693	0.56362	0.667221	0.800464	0.623075	0.594933	0.655092
Lateral frontal cortex
Subject	Vertex1	Vertex2	Vertex3	Vertex4	Vertex5	Vertex6	Vertex7	Vertex8	Vertex9	Vertex10	Vertex11	Vertex12	Vertex13	Vertex14	Vertex15	Vertex16	Vertex17	Vertex18	Vertex19	Vertex20	Vertex21	Vertex22	Vertex23	Vertex24	Vertex25	Vertex26	Vertex27	Vertex28	Vertex29	Vertex30	Vertex31	Vertex32	Vertex33	Vertex34	Vertex35	Vertex36	Vertex37	Vertex38	Vertex39	Vertex40	Vertex41	Vertex42	Vertex43	Vertex44	Vertex45	Vertex46	Vertex47	Vertex48	Vertex49
1	0.330173	0.225902	0.470844	0.301499	0.117652	0.0587967	-0.0473752	0.461302	0.69276	0.320273	0.541569	0.0958916	-0.233626	0.40329	0.365693	0.458942	0.169589	0.054519	0.0406314	0.111332	0.548329	-0.0122203	0.115833	0.215453	0.348133	0.283668	0.358214	0.605602	0.488555	0.094093	0.340205	0.346443	0.556512	0.182625	0.67857	0.198591	0.208932	-0.0592783	-0.0492546	-0.0782958	-0.00780283	-0.0465382	0.752433	0.258294	-0.114287	0.118279	0.343901	0.363743	0.253647
2	0.158258	0.32795	0.223126	-0.129868	0.133465	0.160796	-0.2348	0.273812	0.66569	0.640516	0.586157	0.118585	-0.225932	0.351434	-0.100286	0.428983	0.00377913	-0.426216	-0.00287242	-0.0263926	0.578436	0.129125	0.061314	0.183553	0.45851	0.464618	0.171696	0.436913	0.386412	0.100996	0.0420736	0.0564105	0.10748	-0.0643418	0.462698	0.424664	0.401935	-0.122609	0.235285	-0.13781	-0.0331979	0.313306	0.670191	-0.00728983	0.0316025	-0.0642506	-0.011772	-0.124867	0.563358
3	0.319769	0.329134	0.4913	0.242277	0.289504	0.0409136	0.133269	0.416549	0.46226	0.49921	0.650046	-0.162464	0.0812186	0.376099	0.00588321	0.463175	-0.0859981	0.0938532	-0.113207	0.227827	0.473469	0.0349814	-0.0239356	0.406596	0.598212	0.318552	0.31925	0.681687	0.538904	-0.0658906	0.349195	0.215	0.0978405	0.230009	0.4814	0.182681	-0.00865904	0.279658	0.187168	0.101521	0.32108	0.0467084	0.605058	0.0831425	-0.211864	0.168907	0.427663	0.108947	0.243591
4	-0.0676831	0.291106	0.620604	-0.0991007	0.133556	-0.0909004	-0.0181937	0.236532	0.440998	0.360662	0.296056	-0.152012	0.135698	0.285733	-0.0295646	0.317414	0.206312	-0.110221	0.0731244	0.155003	0.249421	-0.014324	-0.0927683	0.373009	0.522797	0.443039	0.222071	0.397017	0.126108	-0.175921	0.0725934	0.0764769	-0.211795	0.589482	0.109683	-0.148787	0.152276	-0.0835528	0.264439	0.0988681	0.0367233	0.0625678	0.354701	0.192552	-0.0571222	0.182236	0.0556064	-0.0124611	0.290013
5	0.158863	0.266273	0.0427328	0.417831	0.00975029	-0.184898	-0.0159367	0.410657	0.312753	0.344006	0.477232	-0.218403	-0.352146	0.339398	0.0443343	0.245694	-0.109524	-0.210161	0.152864	0.0790919	0.224013	0.0430561	0.0135596	0.0555651	0.394434	0.101494	0.584079	0.575907	0.506595	-0.172677	0.262352	0.305949	-0.131295	-0.104831	0.552533	-0.0883196	0.233023	-0.216955	0.501771	0.223903	-0.0345707	-0.125034	0.207665	0.298749	-0.0403471	0.0518309	-0.0568059	0.235844	0.355392
6	0.269274	0.291657	0.359062	0.0251626	0.0135024	0.008334	0.0283845	0.133307	0.373433	0.710037	0.591498	0.101542	0.195485	0.334253	0.142959	0.287213	0.0158327	-0.133178	-0.197859	-0.0408896	0.384212	-0.0594543	-0.0453953	0.443243	0.637488	0.483775	0.300407	0.667537	0.409141	0.129673	0.428847	0.33589	-0.239825	0.164839	0.365508	0.136855	-0.151669	-0.0110075	-0.452545	-0.296265	-0.0286539	0.222494	0.497162	0.139968	0.169674	0.171545	0.403285	-0.0626061	0.343601
7	0.284941	0.363541	0.441429	-0.276027	0.0936749	0.00664801	-0.0106906	0.331544	0.173267	0.531442	0.526779	-0.20198	-0.372046	0.223687	-0.280454	0.218795	0.126042	0.13372	0.0705829	0.0802926	0.333065	-0.063005	-0.061945	-0.0852481	0.428588	0.380513	0.103832	0.696316	0.233862	-0.0379146	0.123012	0.147938	-0.081875	0.388485	0.377694	0.052147	-0.306507	0.151398	-0.227878	0.258875	-0.165933	-0.129403	0.446952	-0.0772888	-0.188647	-0.0379556	0.285299	-0.124532	0.227818
8	0.370805	0.327286	0.322734	0.319964	0.173258	0.0704715	0.0339124	0.578453	0.306859	0.578606	0.446969	0.210665	-0.169184	0.340623	0.244499	0.133882	-0.0591589	-0.0130164	0.00165794	-0.109189	0.478847	0.0260726	0.11485	0.0223152	0.466977	0.474664	0.452683	0.528331	0.302017	-0.0164806	0.416209	0.346095	0.258903	0.256716	0.480051	0.407244	0.35313	0.0957355	0.328185	0.354614	0.336379	0.0122498	0.311075	0.120562	0.0278628	0.111402	0.36582	0.193443	0.267947
9	0.347975	0.274314	0.481405	0.093189	0.00241879	-0.0294674	0.108999	0.171052	0.0712194	0.20659	0.527765	0.0541481	-0.228221	0.265844	-0.020612	0.293023	0.0134572	-0.0156745	-0.222067	0.0155245	0.498179	-0.150954	-0.0811412	0.257202	0.529197	0.368416	0.237875	0.527326	0.292962	-0.0547514	0.419679	-0.0946638	0.194035	0.300843	0.465979	0.177589	0.0135507	0.282822	0.332445	0.267434	-0.238816	-0.167362	0.235584	0.135775	-0.26436	-0.0273382	-0.0859149	0.568726	0.195842
10	0.198468	0.428285	0.162341	0.323237	0.0540515	0.0845274	-0.0194857	0.101312	0.652423	0.627663	0.452262	-0.15757	-0.213979	0.349017	0.0418679	0.28682	-0.00269325	0.0111899	0.242328	-0.0666447	0.290972	-0.0818357	-0.114883	0.176245	0.60128	0.410542	0.22221	0.454714	0.536609	-0.0452985	0.565933	0.354084	0.339087	0.0844767	0.370649	0.154327	0.452378	-0.0387832	0.147631	-0.0453604	-0.0881261	0.16069	0.409632	0.237658	-0.0332016	0.150162	0.0998448	0.552104	0.381607
11	0.0599394	0.192253	-0.155988	0.128248	-0.0250187	0.0635234	-0.00459895	0.0756226	0.263092	0.43628	0.366821	-0.137958	-0.0439561	0.138221	-0.155072	0.165333	-0.0570177	-0.171095	0.122091	-0.14578	0.0200409	-0.038401	-0.00418317	0.110393	0.404297	0.23745	0.00522777	0.500793	0.426782	-0.0390101	0.0959764	0.197396	-0.240418	-0.126167	0.574122	0.15352	0.0369716	-0.0422599	0.232773	0.0254342	-0.00281232	-0.0578012	0.262146	0.117622	-0.0389122	-0.0598414	-0.249689	0.0341822	0.318978
12	0.321946	0.435073	0.330178	-0.0131505	0.378833	0.299181	0.0681172	0.549213	0.615403	0.407415	0.064396	-0.0855547	-0.24436	0.37173	-0.0242012	0.169436	-0.242384	-0.361772	-0.0411466	0.0835295	0.448265	0.011857	-0.0918474	0.192958	0.406423	0.415186	0.349053	0.699034	0.556586	0.20894	0.162618	-0.0717586	0.114747	0.161307	0.281932	-0.0485651	-0.112347	0.0335294	0.00543907	0.104036	-0.018382	-0.272903	0.340413	0.209203	-0.214818	-0.283544	0.0887722	0.0136591	0.531806
13	0.0465544	0.289737	0.128298	0.00442221	0.239114	0.247039	0.0692998	0.259448	0.258556	0.449329	0.300702	-0.19197	0.205914	0.197153	-0.184407	0.238623	-0.112176	-0.056327	0.128005	0.0336873	0.413123	-0.020654	0.0168849	0.296415	0.564699	0.240689	0.287855	0.480274	0.341819	0.0318631	0.057541	0.214954	-0.111273	0.0929713	0.553764	0.00594901	0.266032	0.04086	0.0385433	-0.173199	0.211477	-0.00616746	0.253101	0.1513	-0.118507	-0.203523	0.282631	0.204585	0.485647
14	0.0645014	0.0774571	0.100196	0.134109	0.0515975	0.0179307	-0.0618348	0.072156	0.281668	0.294203	0.207433	-0.205543	-0.0301322	0.317721	-0.0133218	0.206766	-0.0750274	-0.0995192	0.107608	-0.0964227	0.130433	0.0263969	0.0329854	0.108964	0.394364	0.233144	0.0776263	0.40637	0.321605	-0.0575931	0.0980825	0.0482426	0.0255327	-0.0777422	0.0670019	-0.203663	0.148325	0.0461944	-0.0020823	0.0588117	0.137358	-0.112509	0.30607	0.209024	0.030616	0.215214	-0.0946113	0.237544	0.354278
15	0.204	0.373723	0.0236105	0.018815	0.0168648	-0.175438	-0.0312051	0.0660014	0.349193	0.441638	0.46678	-0.219233	0.00435351	0.274432	-0.0438578	0.363603	0.074858	-0.198383	0.219614	-0.0306151	0.459279	-0.164423	-0.141311	0.094477	0.387086	0.234138	-0.0080977	0.475974	0.29357	0.143608	-0.0268157	-0.0238991	-0.23941	-0.0534696	0.273658	-0.00201207	-0.00546152	0.0116326	-0.0345713	0.0528868	-0.0213167	-0.00977521	0.424803	0.303349	-0.24963	-0.0951413	-0.0903173	0.104445	0.153547
16	0.279191	0.14488	0.174475	-0.00695504	0.00719059	0.016321	0.000407777	0.273357	0.289608	0.350051	0.441201	0.0715786	-0.0678611	0.228251	-0.165793	0.235923	-0.156583	-0.137863	0.0682225	-0.186442	0.273312	0.0190028	0.119373	0.308817	0.301949	0.245143	0.0555704	0.308267	0.135504	-0.0588002	0.00769068	-0.0112297	0.222722	0.129162	0.266164	0.0266861	-0.0558401	0.135777	0.0418904	0.0503941	0.0975118	-0.179383	0.303109	0.2465	-0.0742581	0.0638149	0.151607	0.0522892	0.372003
17	0.172321	0.386405	0.379805	0.545305	-0.0340836	0.520597	-0.0662003	0.564578	0.345488	0.54117	0.435054	0.376471	-0.483194	0.407177	-0.227249	0.490489	-0.00627037	-0.242052	-0.315976	0.105538	0.58499	0.0446427	-0.1953	0.215778	0.589948	0.54614	0.262951	0.604033	0.560718	-0.107054	0.307047	0.182737	0.298783	0.434902	0.468751	0.453215	0.239735	0.127288	0.2933	-0.177566	-0.166637	-0.0483069	0.44764	0.254788	-0.259185	0.0944451	-0.25205	0.108302	0.330311
18	0.419588	0.319586	0.187043	0.391355	-0.196949	0.343573	-0.011673	0.15411	0.738687	0.587047	0.60188	0.257221	-0.518127	0.23078	-0.241447	0.347642	-0.0700138	-0.130562	-0.309118	0.000631515	0.384739	0.114573	-0.177777	0.502829	0.526544	0.43727	0.389224	0.685783	0.350589	0.0222489	0.345103	0.172352	0.522232	0.07578	0.525677	0.460375	0.148655	-0.319839	0.346898	0.243036	-0.221738	-0.0923169	0.338112	0.236798	-0.184709	-0.0542388	0.137694	0.457102	0.178235
19	0.296427	0.380905	0.199584	0.131309	0.00836481	0.237202	-0.0460684	0.368741	0.614481	0.435348	0.68933	0.491811	-0.512896	0.392914	0.2346	0.344949	0.163963	0.229799	0.122479	0.195864	0.35599	0.0263165	-0.0595232	0.0356384	0.44214	0.441993	0.325685	0.472075	0.747126	0.475894	0.145239	0.243784	0.664165	0.28611	0.741685	0.57364	0.0279221	0.0895987	-0.139766	-0.319352	0.0971598	0.114392	0.534848	0.302565	0.0369044	0.179254	0.131833	0.107901	0.315305
20	0.219608	0.262859	0.556957	0.0983552	0.231365	-0.177908	-0.00501313	0.388866	0.374245	0.566373	0.480978	0.165466	0.0596982	0.309629	-0.0654956	0.237698	-0.0509038	0.0620068	-0.087532	-0.0795014	0.500999	-0.16486	-0.163066	0.0618013	0.556066	0.574088	0.272053	0.550125	0.370809	-0.104845	0.139516	0.0167327	0.357797	0.413586	0.644021	-0.0747944	-0.0802722	0.469201	0.159797	0.352135	-0.214467	-0.147344	0.475259	0.250096	-0.0724768	-0.0913709	0.123377	0.215513	0.18027
Medial frontal cortex
Subject	Vertex1	Vertex2	Vertex3	Vertex4	Vertex5	Vertex6	Vertex7	Vertex8	Vertex9	Vertex10	Vertex11	Vertex12	Vertex13	Vertex14	Vertex15	Vertex16	Vertex17	Vertex18	Vertex19	Vertex20	Vertex21	Vertex22	Vertex23	Vertex24	Vertex25	Vertex26	Vertex27	Vertex28	Vertex29	Vertex30	Vertex31	Vertex32	Vertex33	Vertex34	Vertex35	Vertex36	Vertex37	Vertex38	Vertex39	Vertex40	Vertex41	Vertex42	Vertex43	Vertex44	Vertex45	Vertex46	Vertex47	Vertex48	Vertex49
1	-0.0716757	0.281955	0.245278	0.261311	0.285262	-0.0264671	0.397868	0.242293	-0.0952307	0.0344753	0.246337	0.464168	0.132538	0.214228	-0.095346	0.29234	0.369012	0.536904	0.0928854	0.504461	0.543262	0.608338	0.399244	-0.298615	0.0228298	0.0512003	0.0613267	0.451663	0.0629519	-0.104405	-0.0688054	0.412588	-0.0389641	-0.133876	0.127388	0.414747	0.168251	0.484565	0.303119	0.386082	0.35351	0.283663	-0.0296446	0.30387	0.383889	0.0693522	0.119305	0.00561417	0.102443
2	0.193271	0.39528	0.381938	0.446186	0.0416398	0.15725	0.249031	0.311732	-0.178823	0.117624	0.450933	0.0873227	0.177226	0.352471	0.0082421	0.111961	0.281418	0.359644	0.175958	0.442734	0.454411	0.315171	0.143216	-0.0962423	-0.277475	0.103719	-0.0594836	0.346088	0.0284847	-0.127561	0.0206727	0.245031	-0.291058	0.0943186	0.0855896	0.263276	0.291105	0.357334	0.485766	0.434335	0.481344	-0.00217651	0.0367572	0.206042	-0.0669403	0.189846	0.399357	0.353169	0.204317
3	-0.0596016	0.310539	0.466024	0.521424	0.512259	0.234745	0.387452	0.546278	0.0273348	-0.0375889	0.392695	0.515534	0.0880456	0.272263	-0.0820017	0.264627	0.318565	0.569797	0.32569	0.580054	0.665312	0.421363	0.07757	-0.0195048	0.235703	0.0947179	-0.0516635	0.278009	0.336552	0.0396627	0.0150643	0.459666	-0.243589	0.0327972	0.20501	0.341759	0.0596621	0.534618	0.407415	0.401619	0.317182	0.374497	0.405131	0.422766	0.027414	0.351068	-0.191927	0.0902003	-0.0428189
4	-0.136767	0.317157	0.280615	0.156108	0.365384	0.0504185	0.118293	0.258872	-0.0960161	-0.122183	0.291337	0.428822	-0.147355	0.239381	-0.0860875	0.416481	0.318804	0.355568	0.275829	0.504486	0.575482	0.427203	0.321274	0.0202931	-0.0108182	-0.0140675	0.218231	0.26057	0.204085	0.129912	-0.069222	0.338004	0.16229	-0.0960917	-0.124236	0.215492	-0.220309	0.210901	0.0937506	0.33323	0.325367	-0.197849	-0.0163409	0.0255251	0.0147349	-0.0427895	0.128807	0.0240789	-0.0299041
5	0.293983	0.436008	0.477184	0.231529	0.606934	0.198737	0.268894	0.331585	0.0350842	0.119099	0.332635	0.231056	0.0278442	0.463993	-0.232533	0.412253	0.652068	0.526092	0.374213	0.401812	0.334616	0.691232	0.359966	0.176705	0.19142	0.265093	0.327644	0.287217	0.133859	0.457926	0.297418	0.424921	0.341527	0.110999	0.199949	0.510249	0.275354	0.300882	0.341213	0.223027	0.264324	0.233328	0.244981	0.380269	-0.0607594	0.0387735	0.0761675	0.13983	0.253065
6	0.0484418	0.415856	0.294588	0.147402	0.281715	0.322077	0.413848	0.0737796	-0.430462	-0.00530665	0.274779	0.361445	-0.149324	0.296935	-0.0642428	0.388858	0.0735348	0.4875	0.398766	0.385687	0.438329	0.32611	-0.175379	-0.258364	-0.408451	0.0441698	-0.142692	0.395369	-0.254222	-0.301114	-0.340988	0.391899	-0.261202	-0.0347903	0.148853	0.40946	0.207396	0.341677	0.371458	0.317604	0.211395	0.22516	-0.0487042	0.391832	0.360811	0.16093	0.318054	0.160945	0.0385707
7	0.046166	0.359632	0.214665	0.449758	0.0391386	0.128215	0.525819	0.0123335	0.0875876	-0.107311	0.391383	0.476853	-0.0769414	0.215327	-0.149548	0.263714	0.199231	0.228157	0.075583	0.399972	0.568985	0.433738	0.0380471	-0.0193037	0.0135669	-0.0488378	-0.31057	0.0555131	0.313406	0.106076	-0.0967712	0.411193	-0.107839	-0.193116	-0.0382325	0.457989	0.0868488	0.28579	0.209427	0.549787	0.29906	0.382566	0.243833	0.454732	0.363372	0.222834	0.190987	0.112907	0.0350615
8	-0.0453467	0.367021	0.260345	0.200102	0.278257	0.0594977	0.137733	0.461516	-0.00637103	-0.0237625	0.112431	0.700788	0.237221	0.159569	-0.00144226	0.178108	0.125317	0.441026	-0.0937383	0.570777	0.448571	0.651044	0.368714	0.00229776	-0.0383879	0.0245892	-0.120314	0.342177	0.0696826	-0.0679497	0.000739499	0.290313	0.0240518	-0.102526	-0.112157	0.0359759	0.100885	0.457043	0.158157	0.122094	0.197837	0.41727	0.0884155	0.449388	0.395835	0.278196	0.193116	0.0237092	-0.0283655
9	0.00580166	0.18014	0.310663	0.189236	0.174125	0.290005	0.370924	-0.0851645	-0.0115029	-0.00885932	0.267186	0.287059	0.0293667	0.0876586	-0.0153341	0.078612	0.100819	0.429017	0.12292	0.371086	0.52894	0.365275	0.0541426	0.141241	0.145437	0.129676	-0.0443252	0.337704	-0.0104198	0.0637971	-0.110938	0.223405	0.131077	-0.0334642	0.0802864	0.079308	0.0665758	0.263325	0.135338	0.282861	0.26502	0.0605757	0.0890522	0.387163	0.141288	-0.0276846	0.139692	-0.0467841	0.020098
10	0.152232	0.378277	0.447985	0.541252	0.402111	0.245629	0.28336	0.0846592	0.0807961	0.155646	0.256347	0.432112	-0.024044	0.389933	0.0516414	0.410932	0.366136	0.454658	0.413363	0.564965	0.467736	0.485469	0.0639438	0.203771	0.271317	0.182294	-0.031833	0.434719	0.150531	0.134393	0.0542761	0.482869	0.254491	0.133422	0.23555	0.273679	0.0918498	0.538931	0.323197	0.416034	0.247959	0.0385567	0.44604	0.37866	0.0871473	0.143783	0.218256	0.113233	0.174477
11	0.027111	0.266229	0.218766	0.245815	0.233687	0.281681	0.33561	0.0946043	-0.0683244	-0.0204098	0.305881	0.337344	0.0309637	0.258013	0.17239	0.0598855	0.264625	0.277424	0.104468	0.324616	0.281697	0.266428	0.118288	-0.303682	0.0790127	-0.151773	-0.0788672	0.118986	-0.00644725	-0.0356217	-0.164154	0.440823	0.413388	0.0153271	0.0208667	0.350764	0.00850545	0.291719	0.150062	0.178121	0.126899	0.0880387	-0.115474	0.118976	0.116649	0.252352	0.175766	-0.0188124	-0.0113075
12	-0.0274656	0.178289	0.304838	0.52937	0.231113	0.147422	0.445732	0.235643	0.110321	0.0152019	0.37114	0.52908	-0.059163	0.360504	-0.0790059	0.238695	0.230709	0.252685	-0.0712138	0.664104	0.490389	0.577241	0.426601	-0.000388383	0.143885	-0.15529	-0.105863	0.418713	0.202629	0.219951	-0.0573838	0.25394	0.191958	0.0659752	0.0171374	0.0220052	0.0726007	0.149139	0.391308	0.468153	0.3458	0.594444	-0.0443467	0.568986	0.169169	0.247862	0.455413	0.336092	-0.295166
13	0.0453179	0.308443	0.348142	0.329084	0.346902	-0.0183527	0.0451435	0.210118	-0.292955	-0.012982	0.28185	0.198539	-0.0210864	0.42627	-0.104477	0.249088	0.303556	0.38156	-0.1229	0.502662	0.328778	0.354165	0.235725	0.171352	-0.0626087	0.0232625	-0.0375373	-0.00171418	0.0231385	0.159509	0.0179744	0.312686	0.124862	0.0235638	-0.0165059	0.44688	-0.0102322	0.242972	0.307072	0.360806	0.396451	0.0156067	0.0180218	0.325291	0.375602	0.136637	0.0211815	0.105629	-0.0899566
14	-0.0625693	0.0479042	0.381221	0.221498	0.200497	0.0553551	0.107256	0.163117	-0.219323	0.0761697	0.188572	0.439205	0.0447288	0.0230685	-0.0334458	0.164096	0.253163	0.0697077	-0.00461658	0.244909	0.329365	0.28805	0.0687455	-0.137468	-0.00601059	0.0736713	-0.106497	0.194744	-0.0250089	-0.0405427	0.034252	0.251104	0.100648	0.072202	-0.0781933	0.138238	0.198101	0.259483	0.288948	0.202632	0.0905108	0.264062	0.0838811	0.0037068	0.25387	0.128947	-0.122835	0.133381	0.0987702
15	0.0176392	0.194885	0.278711	0.408549	0.32927	0.0383124	0.0882749	-0.0222196	-0.071072	0.0894501	0.384752	0.207606	-0.0607929	0.170391	0.17324	0.258776	0.212498	0.0761107	0.145925	0.243182	0.340263	0.225555	-0.00332354	-0.0303514	0.0118682	-0.215309	0.0831773	0.0605524	-0.101859	0.155077	0.172586	0.287739	0.149629	-0.134435	0.153294	0.273893	0.00278082	0.473808	0.587119	0.322943	0.142548	0.185027	0.173085	0.0186241	-0.0116462	0.184195	0.178385	0.0175089	-0.0419054
16	-0.156697	0.128013	0.337173	0.208555	0.172481	-0.0704075	-0.0187605	0.324914	0.121771	-0.0651504	0.135946	0.358874	0.165872	0.126927	-0.0883377	0.210007	0.326794	0.429244	0.0406864	0.453561	0.354638	0.346637	0.150053	0.267665	0.000705814	0.0124759	-0.0594055	-0.0787083	0.172388	0.0183952	-0.249218	0.342354	0.163952	0.047087	-0.0338711	0.0629324	0.0507501	0.187059	0.124668	0.209734	0.0942886	0.179209	0.243084	0.28234	0.155301	0.0601658	0.0404059	0.134665	0.140094
17	-0.0980136	0.210585	0.630527	0.456103	0.324294	0.263793	0.363286	0.160888	-0.275381	-0.0254614	0.360862	0.632502	-0.027812	0.350723	0.229666	0.352605	0.370164	0.548282	0.138532	0.644328	0.582566	0.521594	0.479584	0.523221	0.367738	0.169064	0.0400567	0.297809	0.255936	0.504966	0.186378	0.374893	-0.0602815	0.0500905	-0.00614367	0.252575	0.104267	0.31726	0.186812	0.419596	0.422122	0.106428	0.240577	0.53999	0.126874	0.138163	0.0112024	0.122661	0.116907
18	0.173895	0.459055	0.250263	0.327799	0.506632	0.37499	0.365585	0.167547	0.0668032	0.111886	0.190176	0.392792	0.0984539	0.243035	0.00995579	0.579699	0.215428	0.505536	0.428976	0.574953	0.538537	0.558679	0.277327	-0.0294661	-0.0648704	-0.0276916	-0.0883896	0.396913	-0.0769943	-0.04924	-0.206319	0.357059	0.155071	0.0119206	0.346801	0.42054	0.299753	0.449548	0.218964	0.0630461	0.258382	0.255214	0.202414	0.271079	0.0961865	0.0844079	0.0175841	-0.0102209	0.0787586
19	0.0164126	0.364636	0.189682	0.353064	0.317354	0.263669	0.256065	0.141532	0.268688	-0.0596971	0.438653	0.509026	-0.035865	0.277082	-0.0465272	0.50131	0.344829	0.423609	0.235902	0.492855	0.406601	0.51263	0.00318104	0.18125	0.281035	0.126633	0.00651291	0.455808	0.31107	0.314221	0.0885532	0.566652	0.166299	-0.0373438	-0.098024	0.165444	0.195995	0.615228	0.354049	0.13915	0.147206	0.142494	0.394966	0.24676	0.180641	0.178876	-0.291065	0.131374	0.317253
20	-0.09547	0.304284	0.375311	0.131841	0.270891	0.322967	0.309484	0.183893	0.111331	-0.113485	0.317023	0.386272	0.103323	0.1809	0.0110171	0.292618	0.380878	0.392226	0.253461	0.612222	0.563506	0.442193	0.38256	0.351552	0.372613	-0.0599995	-0.0828194	0.396509	0.134316	0.416079	-0.0429996	0.526266	0.268444	0.0261698	0.141559	0.0838521	0.206242	0.556652	0.548403	0.21723	0.312633	0.0860384	0.406054	0.0423005	-0.0888045	0.271501	0.127134	-0.166013	0.356499
Lateral parietal cortex
Subject	Vertex1	Vertex2	Vertex3	Vertex4	Vertex5	Vertex6	Vertex7	Vertex8	Vertex9	Vertex10	Vertex11	Vertex12	Vertex13	Vertex14	Vertex15	Vertex16	Vertex17	Vertex18	Vertex19	Vertex20	Vertex21	Vertex22	Vertex23	Vertex24	Vertex25	Vertex26	Vertex27	Vertex28	Vertex29	Vertex30	Vertex31	Vertex32	Vertex33	Vertex34	Vertex35	Vertex36	Vertex37	Vertex38	Vertex39	Vertex40	Vertex41	Vertex42	Vertex43	Vertex44	Vertex45	Vertex46	Vertex47	Vertex48	Vertex49
1	-0.0983665	0.329137	0.434574	0.0502357	0.814581	-0.246373	0.657965	0.621959	0.05297	-0.107852	-0.0727693	0.562548	0.498273	-0.274704	0.298856	-0.130443	0.606962	0.170322	0.368992	0.702186	0.538735	-0.279379	0.214877	-0.463066	-0.0588132	0.676397	0.804083	0.252596	-0.0892028	0.296363	0.11986	0.361075	0.67804	0.300131	0.114264	0.533516	0.379062	-0.202103	0.0989709	0.0483907	-0.128969	0.0896391	0.660617	0.579513	-0.125553	0.448007	-0.167808	0.11735	0.218451
2	0.180826	0.384293	0.518002	0.13998	0.626603	-0.0618178	0.386508	0.180395	0.313005	0.147973	0.0109026	0.247849	0.561814	-0.0769009	0.037218	-0.187143	0.457567	0.158855	0.660439	0.704783	0.627214	-0.233295	0.363869	0.00840519	0.253575	0.255566	0.762003	0.240272	-0.0209701	0.223877	0.40051	0.493262	0.685912	0.574828	0.185014	0.55802	0.335858	0.408813	-0.248452	-0.150776	-0.0316306	0.167095	0.700769	0.454825	0.182309	0.565572	0.0625566	0.0248138	-0.0185284
3	-0.105697	0.142476	0.532763	0.179682	0.517759	-0.491616	0.708479	0.697042	0.320895	0.759476	0.0138799	0.340387	0.60613	0.438698	0.0456021	0.304815	-0.108714	-0.181996	-0.0359624	0.781146	0.0856033	-0.382071	-0.359399	-0.30731	-0.353085	0.721492	0.832125	0.0934514	-0.0659956	0.523661	0.857334	0.464183	0.739405	0.851923	0.511646	0.576114	0.615726	-0.296168	0.226537	0.17921	-0.0322831	0.260899	0.568245	0.176577	0.29797	0.785216	0.380835	0.510904	0.574925
4	-0.129169	-0.110035	0.00450919	0.0264373	0.577321	-0.413199	0.790139	0.545469	-0.0997853	0.196804	0.0364894	0.437307	0.466542	0.0239689	0.302798	0.0304458	0.0694753	-0.0759552	-0.212992	0.694691	0.844675	-0.28591	-0.301244	-0.364651	0.393389	0.728781	0.836166	-0.195703	-0.0430038	0.538474	0.513601	0.00905821	0.539942	0.541285	0.198045	0.343894	-0.121296	-0.405649	0.136212	0.259365	-0.107138	0.123164	0.556985	0.404528	-0.130827	0.71631	-0.222021	0.208875	0.095167
5	-0.00811678	0.495107	0.138317	0.092159	0.707377	-0.228358	0.686881	0.282048	0.447006	0.408868	0.170064	0.613059	0.678012	0.502673	0.586785	0.325284	-0.117166	0.388359	0.361852	0.800135	0.514829	-0.313154	0.21907	0.129587	-0.342536	0.667313	0.776998	0.322907	0.0552363	0.480992	0.555407	0.473803	0.729121	0.630629	0.489714	0.757468	0.106915	-0.0546496	0.235563	0.560643	0.221981	0.296199	0.751705	0.647135	0.152135	0.638161	0.0482698	0.208426	0.392703
6	-0.150419	0.44586	0.366858	-0.0935633	0.49511	-0.136332	0.728615	0.501664	0.608614	0.76123	-0.209477	0.588306	0.389262	0.256438	0.563482	-0.216316	-0.289332	0.540085	0.730555	0.884025	0.366849	-0.171224	0.148916	-0.433949	-0.252817	0.413404	0.885969	-0.382085	0.191417	0.308333	0.490359	0.297465	0.656013	0.806248	0.610183	0.755208	0.5554	-0.430562	0.440845	0.253108	0.00950031	0.438831	0.622979	0.381373	0.407656	0.791688	0.186695	0.446236	0.304947
7	-0.308178	-0.185799	0.691392	-0.10539	0.63593	-0.0851433	0.614095	0.323951	0.357278	0.350264	-0.11474	0.30149	0.312801	-0.101684	0.478523	0.0252755	0.514536	-0.0973365	-0.0580269	0.715815	0.316415	-0.109958	0.424678	-0.218641	-0.295391	0.314822	0.755322	0.0669708	-0.155757	0.259916	0.534779	0.277916	0.543455	0.614981	0.283054	0.421686	0.0984183	0.332561	0.128642	0.181788	-0.119923	-0.0970645	0.595568	0.425196	0.0664094	0.707748	-0.171586	0.102172	0.313234
8	-0.386781	0.32842	0.374298	-0.138124	0.689921	0.24943	0.549361	0.111178	-0.0208753	0.220655	-0.0436541	0.437571	0.325267	0.108515	0.467176	0.115919	0.187191	0.401234	0.476293	0.596875	0.42879	-0.108441	0.257959	-0.269561	-0.34703	0.0576187	0.601053	-0.0185421	-0.220772	0.126396	0.411827	0.290919	0.532989	0.518958	0.213156	0.606891	0.012306	-0.0858543	0.227176	0.114564	0.110891	0.0983336	0.658092	0.0605927	0.207544	0.799999	0.171969	0.342455	0.401303
9	0.146678	0.208695	0.502637	0.0797704	0.584755	-0.419141	0.585753	0.178269	0.269664	0.292897	0.215133	0.299086	0.756609	-0.163098	0.17315	0.157555	0.259892	0.165863	-0.153967	0.71363	0.658147	-0.374707	-0.373484	-0.335832	-0.24134	0.723219	0.690791	-0.138379	-0.0856835	0.24453	0.32109	-0.0457199	0.34039	0.570324	0.320097	0.486351	0.49527	0.252676	0.381407	0.266209	-0.0865016	0.410189	0.499627	0.637861	0.672391	0.629505	-0.0790668	0.532998	0.081869
10	-0.214885	0.144937	0.639763	0.085499	0.651876	0.0388939	0.326284	0.348445	0.0561999	-0.103732	0.0839304	0.361971	0.709942	-0.325008	0.238762	0.30174	0.0786376	0.0795509	0.28232	0.789205	0.475475	-0.349804	0.310647	0.0988536	-0.0230835	0.595589	0.816206	0.0606304	-0.352309	0.213747	0.649024	0.247357	0.685838	0.596463	0.136823	0.721307	0.548808	-0.041072	0.00302032	0.141658	0.457416	0.570947	0.563734	0.617246	0.465472	0.780431	0.193605	0.525155	0.328977
11	0.0660613	-0.335911	0.0690224	0.301885	0.668513	-0.193717	0.587057	0.537206	0.197431	0.378691	0.0564415	0.301961	0.552667	0.0775117	0.0828921	0.164109	-0.249715	-0.147382	-0.0805421	0.664669	0.303699	-0.212763	0.35056	-0.0234233	-0.203737	0.567515	0.713953	0.40557	0.0501615	0.495879	0.599781	-0.162085	0.61934	0.566439	0.405754	0.349856	0.0675172	-0.0951332	-0.106931	-0.0295525	0.0468537	0.47971	0.506539	0.530375	0.351706	0.658968	0.00504752	0.300575	0.488293
12	-0.139208	0.341409	0.258764	-0.304616	0.707009	-0.422046	0.626978	0.324987	0.605942	0.385322	-0.0390926	0.26754	0.359761	-0.262636	0.202878	-0.278029	0.293073	0.14494	0.705422	0.750767	0.32409	0.270271	-0.179973	-0.451242	-0.127295	0.704043	0.618402	0.0243041	0.202486	0.537197	0.609088	0.473484	0.577582	0.429694	0.0939461	0.491111	0.472252	-0.255574	0.287989	0.159662	-0.13272	0.124455	0.48347	-0.0933389	-0.167752	0.357679	-0.241704	0.0487891	-0.00299601
13	-0.0736204	-0.00898194	0.318621	0.144492	0.512252	-0.228056	0.58408	0.372574	-0.174823	0.0892692	-0.122871	0.195127	0.393223	0.0432803	0.226902	-0.12382	-0.221495	-0.211155	0.379849	0.327938	0.346847	-0.390495	0.48578	0.11557	0.254017	0.229621	0.690028	0.277278	-0.214445	0.311908	0.553933	-0.0117654	0.536337	0.515805	0.190963	0.49266	0.0655194	0.124719	-0.14697	-0.070488	-0.00377255	0.109094	0.417011	0.35743	-0.0380054	0.369435	0.160657	0.161064	0.245909
14	0.0500227	0.0676469	0.458245	-0.182581	0.484052	-0.231235	0.559823	0.542908	0.229549	0.0433111	-0.123319	0.155398	0.472549	-0.0388513	0.124834	0.0476924	0.0972639	-0.391375	-0.217676	0.35186	0.631485	-0.439232	0.207331	-0.0656284	-0.137082	0.426431	0.728821	0.194671	0.0544735	0.1683	0.21179	0.288949	0.624961	0.580606	0.204472	0.468617	-0.148515	-0.246495	0.0338082	0.0638468	-0.0799113	0.0868405	0.611154	0.0607791	0.0130394	0.509506	-0.057333	0.00764083	-0.0106134
15	-0.233875	0.125578	0.436253	0.10214	0.49326	0.0911784	0.553204	0.111079	0.0520919	0.317447	-0.0318332	0.225332	0.403128	0.0228891	0.346871	-0.127633	0.240979	-0.153419	-0.262928	0.519396	0.585542	-0.189102	0.204107	-0.277184	0.0355694	0.452045	0.680767	-0.093777	-0.218901	-0.130278	0.392239	0.339783	0.652405	0.557044	0.195169	0.568363	0.220419	-0.000245176	0.0201813	0.0508513	-0.0889172	0.192053	0.460665	0.462803	0.228192	0.47253	0.220929	0.263892	0.0616291
16	-0.292469	-0.0528535	0.384397	-0.129695	0.468645	-0.260354	0.625905	0.712878	0.241997	0.176881	0.0348645	0.536231	0.594155	-0.105342	0.405934	0.261342	-0.21295	0.0653557	0.229236	0.78083	0.677564	0.0540162	0.0499878	-0.158668	-0.0811434	0.713267	0.89611	0.394537	-0.351997	0.583539	0.521383	0.316912	0.719417	0.309473	0.31921	0.477444	0.0997632	-0.182983	0.0672407	0.194619	0.162946	0.284207	0.703572	0.422609	-0.100249	0.569383	-0.0806556	0.145839	-0.000722787
17	-0.192949	-0.0937796	0.486065	0.045472	0.679711	-0.470669	0.729362	0.488202	0.0921883	-0.142215	-0.0692518	0.526375	0.429904	-0.263115	0.454374	0.128921	0.116053	0.253525	0.611193	0.777392	0.277062	-0.455558	-0.154747	0.617169	0.131768	0.820771	0.685799	0.157637	-0.0719626	0.232123	0.490231	0.0299994	0.507563	0.58105	0.2918	0.604761	0.236674	-0.163597	0.0247406	0.168754	-0.169064	-0.137417	0.726605	0.554107	0.113203	0.627192	-0.0998048	0.203019	0.359406
18	0.321189	0.406009	0.657142	-0.228209	0.786487	-0.191124	0.580172	0.71039	0.653963	0.0671068	-0.099446	0.431527	0.725947	0.468443	0.395818	0.390876	-0.00383736	0.340716	0.720335	0.849975	0.69727	-0.174553	0.315387	-0.0405725	-0.132575	0.685697	0.838189	0.486587	0.310292	0.680056	0.657494	0.824067	0.731268	0.56896	0.220802	0.73948	0.607968	0.425498	-0.326653	-0.0936081	0.220241	0.267354	0.704065	0.69056	0.480345	0.732127	0.15695	0.737079	0.658042
19	-0.129291	0.039237	0.615271	-0.0587256	0.848751	-0.0293864	0.689048	0.338372	0.29242	0.335249	-0.0618956	0.677345	0.5843	-0.25947	0.435052	0.100675	0.438117	-0.0232521	0.383806	0.63094	0.283043	-0.515206	0.634809	-0.449257	0.0398455	0.502022	0.814632	0.0736289	-0.189746	0.483718	0.556204	0.519179	0.579454	0.387572	0.158717	0.347062	0.342575	0.0933689	-0.0474505	0.225236	-0.00922274	0.225312	0.655641	0.705516	-0.0579263	0.81679	-0.332239	0.223706	0.678346
20	-0.210685	0.0707944	0.582005	0.212674	0.388871	-0.135619	0.514876	-0.0708678	-0.0511067	0.325287	0.0520017	0.31493	0.483199	0.301259	0.319792	-0.0395434	-0.224119	0.153151	0.234752	0.40795	0.458956	-0.406661	0.326644	-0.186946	-0.320944	0.0803365	0.542394	-0.274567	-0.156975	-0.025176	0.435236	0.268894	0.50218	0.58263	0.457349	0.389897	0.388623	0.0485072	0.151767	0.208395	-0.0289983	0.216163	0.551173	0.497658	0.265521	0.549488	0.308285	0.488348	0.206787
Occipital cortex
Subject	Vertex1	Vertex2	Vertex3	Vertex4	Vertex5	Vertex6	Vertex7	Vertex8	Vertex9	Vertex10	Vertex11	Vertex12	Vertex13	Vertex14	Vertex15	Vertex16	Vertex17	Vertex18	Vertex19	Vertex20	Vertex21	Vertex22	Vertex23	Vertex24	Vertex25	Vertex26	Vertex27	Vertex28	Vertex29	Vertex30	Vertex31	Vertex32	Vertex33	Vertex34	Vertex35	Vertex36	Vertex37	Vertex38	Vertex39	Vertex40	Vertex41	Vertex42	Vertex43	Vertex44	Vertex45	Vertex46	Vertex47	Vertex48	Vertex49
1	0.298833	0.447112	0.443604	0.355872	0.373464	0.532082	0.553722	0.278846	0.321912	0.525556	0.150738	0.510849	0.57818	0.187195	0.604649	0.47112	0.534967	0.429324	0.453336	0.644331	0.496327	0.382286	0.185986	0.52824	0.442989	0.741554	0.745654	0.638881	0.381479	0.319724	0.611351	0.225216	0.0249656	-0.151873	0.251866	0.39076	0.643938	0.323405	0.380875	0.59662	0.254882	0.459041	0.567644	0.3801	0.240151	0.206344	0.565687	0.489394	0.336036
2	0.103463	0.510535	0.0835719	0.0453856	0.633181	0.267043	0.706887	0.517478	0.407048	0.259404	0.184099	0.202098	0.349412	-0.01569	-0.075605	0.473615	0.555957	0.226217	0.278038	0.287026	0.368568	0.330231	0.339692	0.478913	0.394996	0.567495	0.424656	0.480192	0.372669	0.200407	0.359274	0.247382	-0.107459	-0.00682165	0.412967	0.369004	0.375217	0.387681	0.44519	0.52174	0.422301	0.510016	0.455693	0.42781	0.348857	0.187916	0.445344	0.252501	0.0522717
3	-0.0124504	0.599702	0.208177	0.297736	0.767926	0.617417	0.821282	0.352515	0.692799	0.239302	0.478137	0.66603	0.463968	0.034566	0.206409	0.415346	0.779626	0.314595	0.588335	0.622138	0.64394	0.473966	0.630109	0.687255	0.60522	0.823175	0.715999	0.726662	0.582421	0.677836	0.588426	0.512964	0.0738283	-0.208337	0.532427	0.243635	0.766476	0.475195	0.377632	0.325183	0.485606	0.734844	0.593175	0.674301	0.615117	0.570582	0.612533	0.495555	0.606218
4	0.166692	0.64519	0.200044	0.296451	0.495401	0.440957	0.628684	0.503245	0.398207	0.186012	0.218963	0.526302	0.552656	0.308922	0.509576	0.708178	0.631244	0.348545	0.202265	0.379394	0.453687	0.348537	0.274471	0.494793	0.358687	0.626726	0.599971	0.704896	0.171953	0.532551	0.754874	0.116511	-0.0232794	0.0193651	0.195059	0.323927	0.548286	0.44603	0.542105	0.518351	0.388208	0.428839	0.568913	0.453982	0.485478	0.292121	0.561429	0.0813165	0.354434
5	0.219629	0.691369	0.484294	0.519649	0.771713	0.401979	0.722109	0.537207	0.448924	0.18767	0.126851	0.422753	0.296246	0.353192	0.41254	0.530903	0.75553	0.374581	0.505115	0.581295	0.653979	0.472081	0.479117	0.695936	0.396004	0.749209	0.573099	0.688036	0.505755	0.588021	0.762077	0.31633	0.178604	0.054502	0.465913	0.411591	0.556713	0.386543	0.513709	0.578439	0.398621	0.665805	0.54009	0.561574	0.54818	0.31438	0.481266	0.569023	0.259142
6	-0.0750307	0.549605	0.0730891	0.386291	0.679282	0.380046	0.412869	0.318038	0.46461	0.351628	0.504419	0.424189	0.609399	-0.281629	0.322716	0.331572	0.645892	0.36178	0.458318	0.502925	0.338578	0.268033	0.434665	0.629671	0.46502	0.439196	0.531923	0.472048	0.357104	0.475435	0.474943	0.210826	0.216052	-0.00672369	0.455822	0.546892	0.636524	0.301263	0.310735	0.193171	0.315621	0.601968	0.461529	0.61023	0.526499	0.188454	0.28341	0.424086	0.0104138
7	0.315905	0.338933	0.346965	0.433608	0.397922	0.312638	0.520325	0.286167	0.539323	0.136125	0.279647	0.326513	0.42452	0.232332	0.330729	0.515016	0.556487	0.498755	0.454713	0.248532	0.530773	0.366069	0.383662	0.430305	0.45642	0.493227	0.554869	0.691161	0.163688	0.317978	0.503026	0.17779	0.163571	0.290868	0.457421	0.175523	0.579832	0.2274	0.378243	0.291943	0.264869	0.493981	0.406724	0.504383	0.447288	0.140477	0.429051	0.0477603	0.133169
8	0.228037	0.691592	0.103876	0.533887	0.607031	0.272262	0.722437	-0.0537581	0.349618	0.45434	0.259446	0.382871	0.371275	0.454356	0.519176	0.39502	0.62332	0.416719	0.237862	0.455382	0.473982	0.279222	0.398717	0.65183	0.606745	0.507589	0.231955	0.684433	0.597331	0.524819	0.721895	0.440378	0.427204	0.23261	0.0724805	0.486273	0.516874	-0.129996	0.365447	-0.226124	0.125381	0.622994	0.611761	0.437181	0.355503	0.337828	0.418489	0.300969	0.249319
9	-0.0010431	0.506866	0.130161	0.220864	0.487045	0.352095	0.363741	0.308531	0.0938655	0.361969	0.207743	0.481909	0.299757	0.217328	0.465175	0.200003	0.57002	0.175197	0.312406	0.272099	0.338523	0.189208	0.209877	0.391072	0.2957	0.588171	0.571977	0.515521	0.309274	0.108194	0.52886	0.154641	-0.0340302	0.0609496	0.122031	0.0880743	0.306667	0.288376	0.250745	0.317298	0.364778	0.50741	0.398413	0.383564	0.355081	0.246214	0.348697	0.240174	0.324779
10	-0.000640752	0.586012	0.616592	0.482751	0.651672	0.377417	0.685362	0.455828	0.474185	0.457381	0.378515	0.425807	0.400771	0.224482	0.427873	0.588584	0.669317	0.344621	0.308527	0.48392	0.483831	0.390697	0.423384	0.729974	0.530875	0.670051	0.525308	0.706199	0.447574	0.48688	0.500624	0.288969	0.323317	0.125935	0.305994	0.573457	0.443762	0.38827	0.408027	0.505185	0.291016	0.68941	0.516658	0.598647	0.517259	0.333488	0.518304	0.456367	0.287032
11	0.324526	0.456607	0.107402	0.386558	0.655814	0.385507	0.564949	0.138563	0.383982	0.256392	0.261795	0.290462	0.289813	0.31563	0.456097	0.333584	0.597714	0.22743	0.186946	0.42969	0.422899	0.251162	0.216574	0.611637	0.351667	0.566229	0.575406	0.678238	0.305456	0.42708	0.405196	0.309096	0.052511	-0.220096	0.237398	0.109999	0.261945	0.200625	0.170927	0.157644	0.156104	0.673738	0.479518	0.607514	0.374878	-0.0118475	0.383174	0.332114	0.166749
12	0.110111	0.351277	0.125037	0.25911	0.291683	0.338196	0.250581	0.337112	0.40541	-0.0141037	0.165242	0.360594	0.348498	0.0829388	0.297651	0.285508	0.52551	0.096895	0.206771	0.166355	0.408363	0.283537	0.176419	0.350525	0.316535	0.5178	0.507322	0.567147	0.380032	0.242155	0.463294	0.378301	-0.0664645	-0.0610554	0.297894	0.214866	0.561363	0.297064	0.400553	0.405341	0.176669	0.427125	0.313105	0.142229	0.252722	0.191689	0.339005	0.126383	0.0863986
13	0.179677	0.435198	0.158474	0.375863	0.510553	0.425846	0.50939	0.512962	0.329018	0.341966	0.160222	0.421804	0.391207	0.209408	0.412558	0.262293	0.417814	0.212529	0.378019	0.367428	0.411294	0.412305	0.348167	0.442409	0.266089	0.523238	0.418268	0.690811	0.132895	0.294778	0.771027	0.276433	0.172776	0.00552662	0.330968	0.28072	0.39355	0.384383	0.652488	0.639431	0.163976	0.527502	0.478783	0.417175	0.28375	0.315104	0.389017	0.2236	0.204182
14	0.15989	0.381519	0.100957	0.185141	0.512254	0.202583	0.486187	0.54677	0.433256	0.356001	0.0607372	0.315231	0.138217	0.130239	0.363725	0.230621	0.525886	0.167492	0.364466	0.293419	0.439646	0.19909	0.25949	0.41985	0.273748	0.54244	0.422727	0.416031	0.357185	0.333986	0.645931	0.212095	0.240579	0.108381	0.448009	0.266897	0.579472	0.472479	0.458432	0.602847	0.00597856	0.482559	0.417145	0.480518	0.376631	0.211338	0.415778	0.200265	0.103799
15	0.0766677	0.50649	0.0768913	0.375908	0.651972	0.315321	0.508893	0.435346	0.260052	0.0774963	0.21183	0.343272	0.25083	0.364756	0.387429	0.506523	0.574976	0.270613	0.2738	0.314352	0.333117	0.126083	0.311337	0.611488	0.373962	0.60072	0.451785	0.601099	0.160849	0.359567	0.477545	0.112907	0.19331	0.166741	0.195434	0.19858	0.388055	0.286755	0.423361	0.469656	0.0354198	0.70775	0.554535	0.533879	0.274433	0.0417104	0.290586	0.0997582	0.158564
16	0.101568	0.368066	0.225191	0.306758	0.490036	0.387526	0.529328	0.450824	-0.0946791	0.134275	0.109577	0.402071	0.434285	0.35773	0.389279	0.419907	0.468976	0.158588	0.230098	0.307637	0.18902	0.100006	0.325508	0.517279	0.261295	0.608033	0.567078	0.635267	0.0601888	0.342642	0.49721	0.208232	0.179021	-0.274062	0.0431699	0.250964	0.261874	0.280148	0.423251	0.415161	0.261894	0.563927	0.443625	0.44876	0.227144	0.313272	0.279746	0.0675314	0.294861
17	0.538231	0.638451	0.082109	0.557877	0.49857	0.609333	0.698363	-0.0174066	0.20699	0.451273	0.381289	0.523215	0.603184	0.236761	0.399035	0.35733	0.638994	0.390237	0.396252	0.644035	0.336743	0.325985	0.388622	0.65271	0.470879	0.771943	0.685282	0.691512	0.581197	0.376913	0.736171	0.169589	-0.229251	-0.496807	0.145587	0.103509	0.546441	-0.0233891	0.643479	0.101887	-0.0485056	0.621074	0.616629	0.407699	0.44166	0.17636	0.572704	0.589167	0.444602
18	-0.228149	0.3408	0.00645443	0.292634	0.276336	0.39434	0.568286	0.36122	0.252141	0.0813194	0.103021	0.282021	0.33495	0.197684	0.536604	0.417521	0.430248	0.210256	0.18283	0.599343	0.43506	0.22406	0.21811	0.241726	0.179126	0.69799	0.500954	0.581296	0.254466	0.444826	0.575094	0.124303	0.0767666	-0.0134073	0.0848406	0.143004	0.225631	0.355128	0.534486	0.371304	0.177855	0.291345	0.304709	0.0459567	0.154203	0.199713	0.313301	0.0910072	0.118033
19	0.330933	0.608667	0.534871	0.493493	0.515782	0.439844	0.659551	0.628375	0.387315	0.576656	0.472086	0.563099	0.444028	0.255702	0.456113	0.476908	0.669439	0.526743	0.336014	0.552858	0.387952	0.447145	0.340762	0.60141	0.346468	0.762046	0.677623	0.624813	0.394828	0.406632	0.640419	0.337868	0.341434	-0.00784009	0.41961	0.42882	0.405054	0.465951	0.567961	0.358639	0.109305	0.596584	0.535264	0.423249	0.355163	0.337757	0.679388	0.503657	0.534699
20	0.251046	0.465017	0.0393143	0.476332	0.502492	-0.0047335	0.523661	-0.156904	0.40007	0.129635	0.367271	0.367788	0.350523	0.0539875	0.380456	0.433471	0.618891	0.46916	0.184449	0.379922	0.444969	0.229954	0.287876	0.514839	0.228192	0.566869	0.362409	0.312694	0.206174	0.307201	0.58016	0.0852095	-0.230943	0.0794893	0.338708	0.389339	0.439694	-0.020433	0.444668	-0.0152966	-0.0519634	0.560623	0.416953	0.426385	0.343886	0.256284	0.132354	0.145178	0.13132
Time series - HCP (temporally smoothed) DCGAN
Temporal cortex
Subject	Vertex1	Vertex2	Vertex3	Vertex4	Vertex5	Vertex6	Vertex7	Vertex8	Vertex9	Vertex10	Vertex11	Vertex12	Vertex13	Vertex14	Vertex15	Vertex16	Vertex17	Vertex18	Vertex19	Vertex20	Vertex21	Vertex22	Vertex23	Vertex24	Vertex25	Vertex26	Vertex27	Vertex28	Vertex29	Vertex30	Vertex31	Vertex32	Vertex33	Vertex34	Vertex35	Vertex36	Vertex37	Vertex38	Vertex39	Vertex40	Vertex41	Vertex42	Vertex43	Vertex44	Vertex45	Vertex46	Vertex47	Vertex48	Vertex49
1	0.50994	0.0789902	0.637216	0.744953	0.350861	0.280449	0.52108	0.216571	0.739339	0.544996	0.675182	0.460397	0.554579	0.684224	0.648217	0.249256	0.298925	0.099287	0.165871	0.0674461	0.209892	0.48774	0.385311	0.41037	0.277093	-0.127455	0.813276	0.106407	-0.0156233	0.0630622	-0.0175279	0.624987	0.239863	0.800609	0.735297	0.787759	0.55197	0.479676	0.406047	0.686063	0.668896	0.596199	0.297507	0.670556	0.742551	0.60364	0.802899	0.845734	0.703019
2	0.277494	0.233564	0.803695	0.525231	0.541024	0.35351	0.154374	0.0719036	0.36309	0.458146	0.590546	0.599089	0.696174	0.601508	0.409658	-0.0400649	0.300165	0.527254	0.377041	-0.0172999	-0.0654899	0.462793	0.123883	0.413021	0.149792	-0.0456058	0.669474	0.183748	0.201694	-0.0937443	0.168553	0.4662	-0.13293	0.71608	0.783979	0.671621	0.588989	0.481494	0.186266	0.656556	0.665764	0.686657	0.45784	0.763332	0.810677	0.751225	0.816629	0.67838	0.483555
3	0.0613301	-0.0079271	0.525463	0.500061	0.476574	0.441915	-0.0212719	-0.0907001	0.820041	-0.171381	0.524521	0.508643	0.54909	0.711301	0.544047	0.14954	0.252605	0.336408	0.140559	-0.00638016	-0.140567	0.45662	0.0879024	0.291006	0.0767109	0.113547	0.827675	0.233285	-0.147929	-0.243981	-0.339292	0.203793	-0.134764	0.508937	0.481543	0.697179	0.204589	0.328166	0.167227	0.685442	0.678532	0.368643	0.00344313	0.617708	0.779205	0.636337	0.747972	0.770868	0.516305
4	0.333835	0.0757252	0.712241	0.456167	0.544015	-0.101023	-0.073772	0.616603	0.42935	0.134412	0.403051	0.709781	0.527209	0.800718	0.360316	0.071909	0.187216	0.379222	-0.0834068	-0.113516	-0.278447	0.444407	0.329313	0.554141	0.0633781	-0.0534196	0.790684	-0.18711	0.0274832	-0.0771735	-0.142869	0.618414	0.266663	0.90836	0.861086	0.896527	0.680265	-0.00896678	0.260954	0.57191	0.587419	0.553988	0.384276	0.637461	0.624214	0.528389	0.732501	0.447492	0.443926
5	0.385135	0.00805537	0.857066	0.734924	0.687925	0.210686	0.242831	0.219243	0.345784	0.431007	0.597218	0.483339	0.699961	0.827277	0.565585	0.476096	0.42445	0.329806	0.153192	-0.0405987	-0.11647	0.113171	0.175273	0.354387	0.0978744	0.0905918	0.827692	0.186131	0.151792	-0.0192118	0.189255	0.430793	0.296282	0.808806	0.762808	0.756352	0.310179	0.0532438	0.429005	0.795583	0.746537	0.723834	0.537346	0.757035	0.806618	0.896179	0.850151	0.79299	0.545464
6	0.511467	0.435875	0.709575	0.468928	0.604599	0.303358	0.00243502	0.0820834	0.574726	-0.138744	0.533945	0.470719	0.627646	0.617191	0.607019	0.210925	0.465228	0.675701	0.364131	0.128454	-0.0061725	0.174559	0.0349521	0.354874	0.247684	0.296962	0.821077	-0.0959912	-0.0741143	-0.0426539	0.226657	0.11747	0.0521504	0.668541	0.50104	0.774041	0.265277	-0.137704	0.582337	0.753213	0.760561	0.853523	0.483019	0.830214	0.627169	0.56646	0.571269	0.49183	0.556718
7	0.251124	0.169165	0.844835	0.35603	0.499158	0.25232	0.0371952	0.466599	-0.0428893	0.515299	0.439395	0.425178	0.723633	0.572546	0.25572	-0.230305	0.0696422	0.405264	0.17726	-0.0617197	-0.10934	0.555995	0.257236	0.647067	0.348187	-0.0594384	0.685609	0.0125655	0.155825	-0.207869	-0.101227	0.736778	0.0240332	0.741946	0.436951	0.786206	0.565745	-0.0172005	0.353122	0.624838	0.740769	0.750903	0.202783	0.680863	0.787712	0.714505	0.665017	0.576362	0.490003
8	0.456207	0.148715	0.776169	0.474536	0.643057	0.168173	0.296071	0.107022	0.384143	0.134757	0.68335	0.257618	0.685327	0.758303	0.253147	-0.20102	-0.0152775	0.491783	0.145822	0.0119678	0.0534497	0.510486	0.373217	0.449516	-0.0212598	-0.106861	0.83724	0.24739	-0.145135	-0.139162	0.0557481	0.223303	0.171937	0.541152	0.671961	0.589814	0.270559	0.223041	0.1872	0.787737	0.664593	0.69299	0.624354	0.822007	0.628366	0.868547	0.789495	0.78569	0.312758
9	0.117521	0.144206	0.855162	0.336876	0.624684	0.18869	0.152137	0.338705	0.44666	0.0599385	0.777778	0.482208	0.609082	0.787666	0.360395	0.192629	0.182278	0.273315	0.227397	-0.144489	0.0561981	0.416607	0.310892	0.418568	0.100516	-0.0274493	0.606468	0.363669	-0.142436	0.133193	-0.196019	0.288273	0.081118	0.560432	0.772836	0.676279	0.513666	0.480501	0.24288	0.673735	0.73525	0.487729	0.308938	0.536472	0.782889	0.78099	0.551868	0.644359	0.324782
10	0.683771	0.0236948	0.884495	0.613991	0.85248	0.271855	0.551792	0.10526	0.550908	-0.0612662	0.886294	0.724453	0.521346	0.77637	0.70012	0.373696	0.547078	0.634388	0.20509	0.0772156	0.156513	0.518356	0.28842	0.155374	0.155541	0.0711275	0.929772	0.278636	0.0445908	-0.244707	0.0603296	0.563852	0.104706	0.689355	0.684813	0.894846	0.612101	0.429308	0.656005	0.711612	0.830756	0.768179	0.358878	0.61611	0.859841	0.877155	0.664293	0.852935	0.786028
11	0.346053	0.0940252	0.741381	0.119928	0.643745	0.531503	0.579964	0.243694	0.3285	0.00982363	0.636829	0.409657	0.505198	0.70531	0.615687	0.301158	0.56597	0.242218	0.0556097	-0.0508951	0.270844	0.253255	0.400532	0.335196	-0.0234113	-0.138826	0.717533	0.0455443	-0.109631	-0.0868347	0.0452292	0.241966	0.084364	0.579117	0.62604	0.528412	0.067712	-0.0144587	0.483928	0.737014	0.751145	0.559784	0.396352	0.599632	0.667936	0.664609	0.360229	0.573049	0.599081
12	0.523626	0.491195	0.741637	0.455589	0.687758	0.0752643	-0.100515	0.164513	0.527017	0.432894	0.395844	0.373244	0.44518	0.506731	0.680323	0.563265	0.633919	0.673007	0.224699	0.383012	0.0806934	0.582374	-0.038535	0.378945	0.6194	0.393056	0.700117	0.214923	0.462499	0.0960439	0.244184	0.598494	0.21609	0.524102	0.658809	0.740125	0.430867	-0.0475205	0.351064	0.404339	0.594954	0.654704	0.374237	0.727556	0.636064	0.626056	0.807263	0.790033	0.672096
13	0.236052	0.124535	0.754801	0.377351	0.622566	0.0437796	0.0756278	0.186868	0.357165	0.20469	0.455151	0.0893361	0.653062	0.563648	0.667248	0.389037	0.0325811	0.406949	0.24207	-0.114417	0.0259655	0.245636	0.225848	0.379542	-0.0799492	-0.116179	0.741494	-0.0783299	-0.121717	-0.0123407	-0.120694	0.221351	-0.0034924	0.426232	0.522924	0.518244	0.0534935	0.238358	0.305385	0.639946	0.59274	0.5907	0.397144	0.813831	0.732077	0.690703	0.725746	0.57265	0.598396
14	0.0465902	0.219534	0.637802	0.285889	0.582311	0.282744	0.16217	-0.116897	0.660578	0.234146	0.296822	0.296094	0.390829	0.761121	0.538671	0.279229	0.357463	0.44574	0.142323	0.0877984	-0.0383912	0.0785351	-0.278056	0.112494	-0.0332854	0.27802	0.829975	-0.0716162	0.0116252	-0.00698663	0.054549	0.468583	0.337118	0.329396	0.667257	0.610276	0.163978	0.1045	0.0918061	0.658006	0.420684	0.258358	0.170641	0.612173	0.557275	0.621025	0.566897	0.624095	0.399241
15	0.305905	0.195894	0.612398	0.664947	0.549057	-0.0693189	0.213197	0.0585115	0.43019	0.217983	0.460432	0.0787267	0.596292	0.557447	0.585564	0.187052	0.194975	0.0729716	0.15802	0.238376	0.247508	0.107618	0.219459	0.453314	0.126805	-0.186046	0.66364	0.319416	0.0398669	-0.0720658	0.153341	0.5005	0.230806	0.624806	0.636643	0.658823	0.173066	0.0396085	0.29127	0.527399	0.647352	0.668605	0.287623	0.759704	0.625946	0.436143	0.73736	0.816614	0.596308
16	0.167589	-0.0717694	0.729172	0.443664	0.564681	0.0670072	-0.0754617	-0.202648	0.382783	0.363896	0.660203	0.546105	0.534873	0.669997	0.380844	0.0405686	-0.10533	0.406679	0.252302	-0.04648	0.0788338	0.243258	0.0687376	0.45673	0.0960366	-0.0245819	0.784669	0.307895	0.0714063	-0.224473	0.0686612	-0.0326209	0.122051	0.644427	0.81224	0.746241	0.61707	0.462244	0.0204398	0.770928	0.677078	0.296946	0.294673	0.699146	0.747747	0.665727	0.608071	0.581048	0.49922
17	-0.295254	0.262364	0.677986	0.37993	0.561187	0.241375	-0.0425014	0.0082256	0.457	0.20146	0.496923	0.089639	0.518703	0.698718	0.462864	-0.000168466	0.344494	0.644034	-0.175028	-0.159725	0.025101	0.516856	-0.190714	0.32005	0.384842	0.0992444	0.752637	0.40296	-0.0878346	-0.0382169	-0.487911	-0.0560331	0.304276	0.645974	0.318512	0.734604	0.0173889	-0.0177559	0.208536	0.472891	0.668303	0.540006	-0.242116	0.495498	0.717198	0.512884	0.810043	0.72351	0.57313
18	0.230621	0.186731	0.864528	0.478011	0.558675	0.323739	0.0739962	0.253524	0.172974	0.119222	0.647767	0.262637	0.630999	0.812996	0.542889	0.232962	0.345421	0.55462	0.280253	-0.0638365	0.0486926	0.443766	0.12288	0.487482	0.181967	0.13445	0.575284	0.18244	0.054068	-0.104844	-0.118293	0.118488	0.378054	0.647082	0.832307	0.674449	0.511059	0.438049	0.262691	0.837792	0.525353	0.659572	0.424491	0.880016	0.878397	0.909444	0.601915	0.543514	0.676615
19	0.297544	0.506878	0.754056	0.465119	0.593072	0.081865	0.268927	-0.0437371	0.511028	0.248663	0.680244	0.52065	0.379136	0.705656	0.594381	0.295946	0.240393	0.513307	0.326105	0.126463	0.00769499	0.422632	0.292717	0.181171	0.0562555	0.270394	0.7801	0.193952	0.0104643	-0.0356036	-0.117271	0.556254	0.132607	0.732828	0.640059	0.851056	0.39231	0.0592788	0.288949	0.737322	0.596777	0.527284	0.312076	0.767421	0.808643	0.818309	0.737673	0.700152	0.478287
20	0.153332	0.4728	0.828747	0.457124	0.633442	0.26574	-0.0811973	0.138606	0.482622	0.0105979	0.391283	0.601089	0.581429	0.786074	0.45641	0.414142	0.324664	0.539541	0.292695	-0.0106236	0.0747382	0.235728	0.216957	0.229121	-0.0720231	0.371954	0.789275	-0.349465	-0.27363	-0.0773214	-0.187914	0.346441	0.0112517	0.78168	0.577559	0.654995	0.525428	-0.211528	0.30347	0.767883	0.74012	0.524082	0.276166	0.515486	0.724369	0.808043	0.624029	0.610566	0.663518
Lateral frontal cortex
Subject	Vertex1	Vertex2	Vertex3	Vertex4	Vertex5	Vertex6	Vertex7	Vertex8	Vertex9	Vertex10	Vertex11	Vertex12	Vertex13	Vertex14	Vertex15	Vertex16	Vertex17	Vertex18	Vertex19	Vertex20	Vertex21	Vertex22	Vertex23	Vertex24	Vertex25	Vertex26	Vertex27	Vertex28	Vertex29	Vertex30	Vertex31	Vertex32	Vertex33	Vertex34	Vertex35	Vertex36	Vertex37	Vertex38	Vertex39	Vertex40	Vertex41	Vertex42	Vertex43	Vertex44	Vertex45	Vertex46	Vertex47	Vertex48	Vertex49
1	0.370642	0.3221	0.525263	0.235703	0.205906	0.0980551	0.0172886	0.467791	0.703636	0.321608	0.628559	0.0845102	-0.166854	0.467674	0.42484	0.359025	0.192398	0.0650133	0.0727688	0.17943	0.614558	0.0176232	0.194136	0.361728	0.504495	0.353608	0.403071	0.660726	0.475326	0.0996405	0.349615	0.336384	0.586442	0.156524	0.715129	0.207909	0.200169	0.00785707	-0.0853811	0.00795985	0.0856357	-0.0121888	0.750951	0.279459	-0.195069	0.0932242	0.357593	0.455453	0.348074
2	0.189404	0.333727	0.394381	-0.115074	0.169685	0.152402	-0.183273	0.292854	0.693644	0.716751	0.616306	0.182743	-0.217276	0.360272	-0.19523	0.496208	0.0438785	-0.400087	-0.0294776	-0.0812375	0.651195	0.0896542	0.0524286	0.182544	0.504607	0.477918	0.180348	0.504847	0.403634	0.083181	0.0591389	0.0679926	0.178068	0.0610668	0.492691	0.409725	0.266018	-0.0336801	0.0928747	-0.179263	-0.0161212	0.243628	0.751833	0.062056	0.179133	0.0432655	0.00139389	-0.137685	0.574683
3	0.233927	0.380538	0.480855	0.197164	0.297598	0.0235119	0.100397	0.373449	0.513487	0.541452	0.677079	-0.216283	0.00358928	0.46847	-0.0355898	0.486693	-0.0895213	-0.00935158	-0.10045	0.147971	0.485784	0.0308375	-0.0720595	0.366056	0.593103	0.386838	0.369602	0.714888	0.559019	-0.0542201	0.365466	0.221895	0.199616	0.230552	0.460505	0.206637	-0.0160118	0.221937	0.155805	-0.00730636	0.2759	0.127294	0.635423	0.155901	-0.163016	0.187354	0.493751	0.140599	0.30891
4	-0.0808227	0.366389	0.68675	-0.117768	0.073181	-0.16816	-0.0278411	0.190757	0.476974	0.444949	0.290099	-0.21246	0.172024	0.392784	0.115323	0.409987	0.24868	-0.00107967	0.130715	0.109792	0.302787	-0.080598	-0.120363	0.386922	0.567973	0.472829	0.221565	0.465362	0.260252	-0.194453	0.135114	0.14715	-0.267394	0.645752	0.264745	-0.167313	0.141574	-0.0452954	0.320181	0.13868	-0.108251	0.0304468	0.513115	0.196531	-0.130268	0.197426	0.162158	0.10032	0.349547
5	0.145283	0.273692	-0.00607384	0.428085	-0.0675875	-0.168395	0.0675689	0.397069	0.379165	0.383429	0.586279	-0.219011	-0.325824	0.37488	0.0652056	0.186486	-0.120434	-0.24314	0.125027	0.0512124	0.267709	0.0809936	0.0213242	0.0529336	0.493598	0.100888	0.548789	0.552692	0.562937	-0.211647	0.245596	0.266856	-0.208699	-0.123904	0.606469	0.0156966	0.274148	-0.23832	0.490333	0.208886	-0.0804696	-0.0825516	0.301251	0.251183	0.00433604	0.0213895	-0.00246428	0.208543	0.350781
6	0.281056	0.275602	0.477067	-0.03671	-0.027625	-0.0163534	-0.0490903	0.128014	0.360114	0.726538	0.667978	-0.00365361	0.131254	0.359534	0.0897468	0.393157	0.0175028	-0.162952	-0.147636	0.0463034	0.43599	-0.043848	-0.109464	0.441738	0.661988	0.549441	0.38873	0.681352	0.484593	0.113399	0.292453	0.353145	-0.270486	0.167268	0.485437	0.0810077	-0.167726	0.0127123	-0.403169	-0.274588	-0.082231	0.272628	0.560002	0.18279	0.0777861	0.131359	0.387892	-0.0648627	0.334952
7	0.368933	0.440014	0.386478	-0.191813	0.137152	0.00768901	0.0579152	0.324022	0.196834	0.546847	0.611476	-0.159814	-0.39471	0.237362	-0.295845	0.22443	0.118821	0.10885	0.0923368	0.014903	0.35992	-0.0570895	-0.171928	0.000612156	0.556193	0.414536	0.0554467	0.776088	0.226622	0.0339962	0.0155565	0.179549	-0.103111	0.313501	0.439249	0.0754367	-0.307765	0.260479	-0.117279	0.276893	-0.084824	-0.168036	0.482947	-0.030232	-0.110761	0.0219847	0.365796	-0.0339009	0.33349
8	0.379393	0.30637	0.41871	0.42328	0.158656	0.0721031	0.0777396	0.593699	0.332045	0.624551	0.420486	0.116837	-0.195169	0.371665	0.267797	0.234951	-0.0903039	-0.0319886	0.116842	-0.072334	0.494122	0.0741182	0.116485	0.0730418	0.549347	0.501253	0.50079	0.607455	0.408534	-0.0370246	0.531502	0.476342	0.263648	0.341248	0.528946	0.345803	0.458666	0.188577	0.428366	0.456046	0.34295	-0.0026956	0.411278	0.186706	0.0418918	0.150455	0.274589	0.292029	0.307272
9	0.31397	0.346963	0.44567	-0.0114707	0.142171	0.0376707	0.155876	0.204115	0.242534	0.234308	0.606563	0.255097	-0.19676	0.390542	-0.0647633	0.307385	-0.0786466	-0.0222777	-0.145272	-0.063181	0.488461	-0.0826117	-0.112737	0.449885	0.617342	0.308533	0.237178	0.532859	0.3834	-0.0963915	0.413852	-0.0836738	0.312544	0.304989	0.550542	0.25176	-0.117633	0.256542	0.220331	0.217487	-0.187932	-0.283311	0.252938	0.0898837	-0.218977	-0.0198992	-0.015909	0.555078	0.321387
10	0.227615	0.484996	0.131587	0.340239	-0.0356528	0.0171588	-0.0219375	0.119783	0.683235	0.65773	0.595752	-0.182266	-0.17682	0.455287	0.00989415	0.403112	0.00830957	0.110183	0.192711	-0.0494631	0.365642	-0.0642092	-0.137723	0.24136	0.693602	0.461087	0.321713	0.544051	0.569059	-0.0731449	0.611925	0.447046	0.299642	-0.0396748	0.417755	0.178932	0.454986	-0.197705	0.218146	0.0280972	-0.128529	0.0506389	0.462838	0.308211	-0.138689	0.0968928	0.104912	0.658661	0.420152
11	0.0111058	0.193328	-0.0637551	0.168024	-0.0176154	0.0703811	-0.0554311	0.0395457	0.313012	0.456855	0.323809	-0.100334	-0.00940194	0.254812	-0.173065	0.215365	-0.194289	-0.127577	0.150281	-0.146733	0.0783544	-0.0440118	-0.062558	0.0844715	0.453372	0.213825	0.0987667	0.544431	0.485702	-0.0276627	0.0799823	0.260454	-0.294706	-0.144396	0.624216	0.0530396	0.0851577	-0.0553798	0.300107	0.0762016	-0.0617629	-0.0474778	0.29357	0.125193	-0.0226765	-0.0647342	-0.243035	0.0311333	0.262468
12	0.31253	0.490481	0.398971	-0.000980921	0.402377	0.334284	-0.081684	0.589023	0.679189	0.515854	-0.0331275	-0.279019	-0.224196	0.451677	0.0166209	0.264479	-0.185556	-0.4054	0.135102	0.10681	0.559441	0.119817	-0.136868	0.291429	0.616507	0.47695	0.310774	0.762734	0.680461	0.140349	0.106865	0.0213973	0.0918158	0.119177	0.416315	-0.140937	0.0141805	0.0538122	0.0504119	0.0974685	-0.042982	-0.156643	0.442321	0.214285	-0.209834	-0.197457	0.150759	-0.0396387	0.581936
13	0.00732603	0.295708	0.187177	0.0260009	0.256751	0.191614	0.0149258	0.305673	0.410731	0.52429	0.335589	-0.181591	0.138347	0.268041	-0.167665	0.304955	-0.105525	-0.0952124	0.141207	0.0636921	0.411422	0.0331956	0.0853847	0.36463	0.639509	0.239054	0.340464	0.501875	0.435528	-0.0329495	0.117432	0.167931	-0.038196	0.14407	0.61023	0.097192	0.214418	0.0969059	-0.0285509	-0.202107	0.218269	0.0754611	0.308888	0.190525	-0.123213	-0.255246	0.30811	0.165238	0.543265
14	0.0748585	0.20048	0.150472	0.213198	0.126649	-0.017281	-0.0417593	0.0598257	0.369876	0.287541	0.188299	-0.0765486	-0.0156622	0.320444	-0.0517096	0.222309	-0.0510721	-0.0875519	0.143059	-0.087917	0.0602125	-0.0308172	0.0878861	0.0983139	0.31442	0.199796	0.0084946	0.488791	0.403375	-0.0931451	0.168093	0.0699964	0.0952698	-0.0804886	0.0647541	-0.19556	0.165373	-0.050616	0.0604714	0.016229	0.160819	-0.119173	0.420564	0.190929	0.0860281	0.247146	-0.037248	0.242961	0.349335
15	0.179951	0.380694	0.0711135	-0.00151024	0.1009	-0.109878	-0.0235859	0.00907058	0.394245	0.499823	0.533702	-0.21939	-0.0284444	0.34047	-0.0239164	0.404368	-0.0313053	-0.180693	0.104264	-0.154887	0.467084	-0.163379	-0.17701	0.157046	0.40119	0.264176	0.0732808	0.473616	0.353406	0.143065	-0.0602309	0.0556798	-0.222012	-0.0611214	0.299568	0.00506985	0.0202783	0.0813847	-0.0346544	0.0872904	-0.0397988	0.119935	0.540556	0.389394	-0.136895	-0.00831901	0.0298345	0.0898087	0.23417
16	0.276238	0.191503	0.191559	0.0223938	0.0756696	0.0151942	0.037167	0.285606	0.327963	0.327538	0.583116	0.0830784	-0.0541864	0.217243	-0.219089	0.365298	-0.196106	-0.0644234	0.0333119	-0.209471	0.29928	0.000502303	0.0465799	0.384256	0.345831	0.270163	0.0208738	0.431795	0.314096	-0.0901458	0.00645862	0.0730514	0.244164	0.163189	0.348854	-0.0348075	-0.0706988	0.188164	-0.102446	-0.0205827	0.079755	-0.239094	0.365355	0.344746	-0.0241708	0.0735502	0.089797	0.081878	0.377936
17	0.193982	0.384086	0.457734	0.541834	-0.0276309	0.550768	0.0524648	0.598067	0.402756	0.574062	0.463655	0.444888	-0.42317	0.387504	-0.267314	0.467202	-0.0552478	-0.285987	-0.23917	0.0611498	0.643325	0.171276	-0.14903	0.226179	0.641513	0.59195	0.286177	0.630701	0.558482	-0.122547	0.202526	0.0810738	0.373786	0.405628	0.486781	0.451013	0.202412	0.212977	0.329069	-0.069775	-0.160845	0.0202887	0.500377	0.192853	-0.220295	0.0677869	-0.250086	0.0190817	0.404261
18	0.391638	0.332009	0.291068	0.402952	-0.200513	0.335891	-0.0199158	0.173192	0.798313	0.6119	0.624228	0.240411	-0.552674	0.232017	-0.212279	0.346871	-0.131041	-0.0625315	-0.267575	-0.0184644	0.414933	0.0257308	-0.204346	0.559745	0.565564	0.523902	0.403475	0.733062	0.362833	0.0603566	0.289856	0.161604	0.54938	0.11868	0.571766	0.452763	0.162911	-0.212127	0.309764	0.132728	-0.288596	-0.129217	0.409724	0.263821	-0.190414	-0.0541718	0.227672	0.468219	0.244373
19	0.289705	0.485155	0.20868	0.178783	0.0756023	0.229732	-0.0461981	0.430003	0.63399	0.469432	0.704995	0.483054	-0.558918	0.434287	0.201727	0.321347	0.140414	0.268986	0.0926324	0.114331	0.434567	0.0450908	-0.117395	0.120477	0.51026	0.430967	0.32332	0.515797	0.751755	0.446269	0.187627	0.143843	0.659619	0.296272	0.771373	0.556162	0.0385823	0.0451951	-0.126479	-0.31185	0.0970387	0.169625	0.6148	0.291357	-0.015741	0.182026	0.288792	0.0949457	0.393291
20	0.180141	0.268128	0.553396	0.119304	0.25346	-0.0804012	0.0170154	0.466254	0.369078	0.652128	0.470719	0.138391	0.0598089	0.309452	-0.108311	0.248411	-0.144285	0.0273625	-0.0297075	0.0100481	0.526471	-0.179304	-0.22168	0.0366986	0.641918	0.606477	0.313918	0.64631	0.425083	-0.148313	0.224386	0.000568393	0.308915	0.426362	0.650103	-0.0283846	-0.203155	0.469718	0.204395	0.341058	-0.0706058	-0.0246967	0.501488	0.219504	-0.070383	-0.0295055	0.0817048	0.18019	0.277414
Medial frontal cortex
Subject	Vertex1	Vertex2	Vertex3	Vertex4	Vertex5	Vertex6	Vertex7	Vertex8	Vertex9	Vertex10	Vertex11	Vertex12	Vertex13	Vertex14	Vertex15	Vertex16	Vertex17	Vertex18	Vertex19	Vertex20	Vertex21	Vertex22	Vertex23	Vertex24	Vertex25	Vertex26	Vertex27	Vertex28	Vertex29	Vertex30	Vertex31	Vertex32	Vertex33	Vertex34	Vertex35	Vertex36	Vertex37	Vertex38	Vertex39	Vertex40	Vertex41	Vertex42	Vertex43	Vertex44	Vertex45	Vertex46	Vertex47	Vertex48	Vertex49
1	-0.0441891	0.353189	0.318102	0.2789	0.285057	0.00863272	0.399837	0.211199	-0.0944264	-0.0610044	0.332996	0.47782	0.0974162	0.323843	-0.119509	0.32562	0.367988	0.545339	0.0169839	0.552876	0.558084	0.608772	0.371888	-0.310545	-0.0112487	0.045236	0.0255782	0.370322	0.0157387	-0.108301	0.000273965	0.446974	-0.0734585	-0.141908	0.130691	0.462851	0.220407	0.529011	0.349145	0.396662	0.376912	0.30567	-0.0479157	0.298452	0.346526	0.157841	0.156252	0.0455469	0.219257
2	0.185322	0.418327	0.417	0.521729	0.202444	0.1499	0.312082	0.411895	-0.10963	0.0474467	0.412215	0.254099	0.199594	0.346977	0.0029457	0.287402	0.346375	0.321689	0.18531	0.507435	0.577795	0.305327	0.130009	-0.0991572	-0.28818	0.150629	0.0801869	0.413436	-0.0106936	-0.132875	-0.0335705	0.30593	-0.30271	0.0809187	0.0460991	0.387226	0.35261	0.339904	0.44772	0.503516	0.532427	0.0141546	0.0366188	0.340869	-0.0399931	0.306577	0.40738	0.35402	0.211975
3	-0.0874032	0.306001	0.493267	0.64012	0.502111	0.289822	0.315628	0.501087	0.0348514	-0.025446	0.397198	0.539784	0.0706966	0.248533	0.0457595	0.294776	0.35134	0.518007	0.31989	0.530653	0.659037	0.433626	0.0746307	-0.0358816	0.200447	0.128634	0.0137107	0.318646	0.269057	0.0574418	0.0219476	0.448996	-0.241039	0.0362983	0.233303	0.296034	0.0868076	0.510474	0.427556	0.465381	0.318987	0.350894	0.399238	0.45238	0.0431178	0.409262	-0.141571	0.0150869	-0.0862009
4	-0.038358	0.394994	0.335313	0.215069	0.506854	0.217985	0.148359	0.234692	0.0182981	-0.201802	0.248953	0.447592	-0.106963	0.233974	-0.0473955	0.4188	0.440482	0.329041	0.344316	0.538202	0.599944	0.479525	0.311565	0.0689706	0.0963577	0.156776	0.236381	0.243395	0.134628	0.224963	-0.0164184	0.310445	0.193253	-0.0274565	-0.147812	0.267359	-0.017591	0.260933	0.0839673	0.451217	0.386178	-0.1903	0.0149591	0.0528589	-0.128807	-0.00698997	0.119161	0.0421596	0.0403503
5	0.308447	0.487919	0.467927	0.261443	0.609033	0.210295	0.269643	0.239771	-0.00183606	0.162373	0.346161	0.244435	0.0128584	0.436996	-0.180992	0.496398	0.627259	0.544055	0.356992	0.362338	0.425762	0.68347	0.237186	0.145428	0.242571	0.328587	0.284892	0.298296	0.157303	0.418374	0.284095	0.471862	0.337764	0.129595	0.0798782	0.501357	0.208878	0.312423	0.335278	0.338324	0.311784	0.249735	0.302576	0.432409	0.025411	-0.0684184	0.0291708	0.134687	0.231614
6	0.0867481	0.451749	0.327385	0.175931	0.371624	0.353699	0.424104	0.149115	-0.421379	-0.0178292	0.265028	0.45097	-0.161488	0.221386	-3.36787e-06	0.375348	0.243057	0.472014	0.344734	0.361766	0.530105	0.436148	-0.14265	-0.258889	-0.361479	0.0394253	-0.131865	0.359487	-0.316655	-0.259552	-0.308891	0.440022	-0.117967	-0.0890088	0.194786	0.468549	0.248906	0.352627	0.344852	0.366277	0.240336	0.266787	-0.106963	0.414161	0.402492	0.198745	0.279532	0.171698	-0.0180465
7	0.0230979	0.411536	0.197026	0.490922	0.128092	0.258272	0.56979	0.0658094	0.0491367	-0.057226	0.382737	0.463141	0.0100887	0.291752	-0.120614	0.219203	0.17036	0.364164	0.0591833	0.42851	0.58226	0.520441	-0.0253985	0.0576412	0.0512417	0.0482785	-0.297735	0.0720258	0.306047	0.124806	-0.15539	0.440321	-0.00811898	-0.143529	-0.0597899	0.400636	0.0716957	0.412998	0.268327	0.528173	0.318042	0.349036	0.332263	0.478369	0.358217	0.145634	0.130085	0.11543	0.0911887
8	0.116977	0.415553	0.284066	0.197785	0.367466	0.0702795	0.251567	0.458386	-0.0170407	0.0563321	0.197341	0.703918	0.200709	0.237898	0.0109583	0.230309	0.237389	0.481514	-0.0571217	0.58714	0.567169	0.681463	0.327099	-0.0529129	-0.00148333	0.0589965	-0.00578391	0.33387	0.131585	-0.028589	0.0617179	0.313014	0.0699264	-0.161905	-0.0825702	0.128112	0.0499974	0.436454	0.233644	0.239015	0.203623	0.355431	0.0891728	0.438166	0.413627	0.317365	0.149555	0.0537611	0.0254215
9	0.00645404	0.157507	0.369162	0.306221	0.239317	0.339146	0.326646	-0.000374566	0.0654713	-0.0431299	0.319991	0.384323	0.0392581	0.152391	-0.0679304	0.228841	0.117958	0.462293	0.0734219	0.373678	0.550768	0.446944	0.0904775	0.173509	0.19512	0.0599127	0.0155458	0.370228	0.109484	0.0714807	-0.149316	0.341476	0.254821	-0.113653	-0.0755132	0.0872531	0.0481914	0.358716	0.113431	0.345761	0.355105	0.156518	0.112912	0.398942	0.15663	0.044449	0.0465489	0.0533675	0.149006
10	0.286878	0.430142	0.521372	0.591923	0.471758	0.244923	0.342392	0.138272	0.185352	0.193102	0.258205	0.484115	-0.0475161	0.431884	0.0604016	0.406324	0.473086	0.500307	0.404876	0.616537	0.455598	0.526622	0.134778	0.17141	0.232321	0.176522	0.0196957	0.486085	0.158602	0.192987	0.017002	0.523261	0.280108	0.0476048	0.234643	0.365583	0.181183	0.52769	0.412068	0.441842	0.297827	-0.0475063	0.46654	0.417811	0.0535782	0.228687	0.150467	0.206877	0.215508
11	0.0228253	0.349176	0.219438	0.275455	0.206181	0.313249	0.283176	0.0725016	-0.0958643	-0.00929133	0.324742	0.314169	0.0347791	0.259765	0.190276	0.0383311	0.316094	0.25344	0.090081	0.305115	0.315058	0.242327	0.0823237	-0.232679	0.188187	-0.214984	-0.0685256	0.148099	-0.00466144	-0.0646315	-0.132762	0.496696	0.406448	-0.0765712	0.11548	0.43035	0.0708611	0.305343	0.108083	0.157378	0.278486	-0.0250043	-0.221401	0.134881	0.215794	0.205347	0.159194	-0.00158163	-0.0547141
12	0.0926251	0.151794	0.382531	0.580808	0.294082	0.294734	0.44897	0.230343	0.243442	0.0515569	0.464767	0.65129	-0.0319397	0.432952	0.0442471	0.265436	0.292043	0.404817	0.080328	0.682306	0.547528	0.602387	0.346998	-0.0136566	0.0760584	-0.225018	0.0112037	0.50778	0.298601	0.280269	0.048763	0.249465	0.302855	0.23204	0.276762	0.0536157	0.179629	0.135723	0.478541	0.558025	0.453834	0.594194	-0.119293	0.509884	0.0822246	0.303029	0.473495	0.411104	-0.176321
13	0.000951308	0.350518	0.415689	0.38224	0.354318	0.0614019	0.0456021	0.20136	-0.273829	-0.0114059	0.371728	0.285573	0.0380266	0.537552	-0.155753	0.273251	0.317803	0.414557	-0.0772291	0.501153	0.403085	0.484953	0.231717	0.208025	-0.00556276	0.0620177	-0.121871	0.0634386	0.153017	0.215597	-0.0244926	0.342979	0.134194	-0.0651391	-0.0608598	0.505377	-0.0029413	0.307864	0.263556	0.399799	0.455542	-0.0448198	0.142739	0.272601	0.327168	0.105082	-0.0688179	0.133474	0.00286104
14	-0.0193949	0.120188	0.28299	0.236814	0.178623	0.0609617	0.0501524	0.215568	-0.248422	0.0716838	0.310148	0.454422	0.0506042	-0.0115331	-0.0423951	0.173754	0.292582	0.141877	0.0507937	0.208971	0.417079	0.247567	0.0909931	-0.230558	-0.121191	0.034293	-0.0699726	0.15692	0.00313273	-0.121433	0.0868099	0.289055	0.0630709	0.0368274	-0.0583322	0.0965697	0.102642	0.226651	0.333702	0.303831	0.192297	0.306034	0.123732	0.0080625	0.234935	0.0755109	-0.072106	0.172939	0.0599859
15	0.121787	0.232241	0.319735	0.386097	0.393614	-0.0694055	0.0419572	0.0484403	-0.0257578	0.105307	0.291606	0.250707	-0.102944	0.193595	0.0703925	0.255006	0.323401	0.114684	0.0850695	0.309316	0.400405	0.263647	0.0634954	-0.0172115	-0.00861444	-0.181529	0.0537831	0.121793	-0.0105251	0.199499	0.164955	0.356512	0.129444	-0.121151	0.205358	0.373189	0.0408536	0.516064	0.618971	0.19944	0.242022	0.158596	0.216965	0.043929	-0.0464027	0.171453	0.213321	0.0667537	-0.0471418
16	-0.0892299	0.127475	0.364239	0.269542	0.193272	-0.0145144	0.073393	0.243701	0.0270598	-0.170666	0.176757	0.395665	0.160203	0.0916874	-0.0296574	0.340661	0.393087	0.507566	0.022447	0.407007	0.280784	0.291962	0.118514	0.281574	0.0125932	0.0347504	-0.077857	0.0196568	0.0940966	0.0859462	-0.188973	0.362024	0.201911	-0.035164	0.01536	0.122782	0.0656612	0.188866	0.112444	0.250002	0.101868	0.160797	0.227083	0.302032	0.209002	0.0747994	0.0248466	0.173522	0.209105
17	-0.0374426	0.311271	0.623104	0.575911	0.274212	0.268476	0.249189	0.161973	-0.291428	0.00461261	0.33589	0.650087	0.0197406	0.35853	0.241616	0.322341	0.422626	0.51186	0.15097	0.668989	0.637746	0.557731	0.425983	0.50688	0.355503	0.124654	-0.00539334	0.384936	0.252688	0.536198	0.278609	0.413609	-0.0478589	0.0600021	0.0134689	0.263332	0.0654498	0.369712	0.195294	0.382498	0.437116	0.20965	0.203455	0.534124	0.183515	0.251058	-0.00896077	0.162405	0.16025
18	0.13806	0.429705	0.188876	0.351247	0.528502	0.331389	0.331813	0.141062	-0.0228079	0.127375	0.2382	0.458424	0.0574779	0.251125	0.0772858	0.637736	0.352362	0.494164	0.367536	0.596456	0.605043	0.548414	0.363246	-0.0874217	-0.0687019	-0.0564357	-0.0151594	0.494138	-0.157651	-0.101153	-0.153962	0.365795	0.000403421	0.0142634	0.302353	0.439282	0.294325	0.457717	0.293276	0.147277	0.338169	0.172724	0.247887	0.38238	0.0176697	0.056046	0.0695324	0.0317419	0.0722119
19	-0.0360877	0.365664	0.21101	0.406617	0.362148	0.230064	0.316255	0.124466	0.218729	-0.0505141	0.44775	0.511892	0.13486	0.372686	-0.0026702	0.489817	0.363973	0.524358	0.219884	0.483941	0.440167	0.491283	0.0586073	0.225792	0.234715	0.143608	0.0237163	0.444123	0.234849	0.246908	0.134131	0.554994	0.134444	0.0115987	-0.045161	0.231918	0.159478	0.594262	0.296283	0.217151	0.265865	0.220263	0.364779	0.277145	0.232691	0.237137	-0.130359	0.103611	0.308224
20	-0.0779234	0.307102	0.357339	0.292056	0.27253	0.293242	0.313088	0.173682	0.128283	-0.0961807	0.368427	0.394123	0.217396	0.246807	0.0219846	0.357755	0.36955	0.34172	0.284217	0.647374	0.559737	0.436645	0.358542	0.353746	0.4187	-0.0998617	-0.0691584	0.453348	0.274337	0.359543	-0.0122016	0.547646	0.24526	0.0256602	0.0866729	0.138794	0.171219	0.473311	0.541558	0.234776	0.417953	0.121323	0.431906	0.113286	-0.123608	0.211607	0.154349	-0.13609	0.344485
Lateral parietal cortex
Subject	Vertex1	Vertex2	Vertex3	Vertex4	Vertex5	Vertex6	Vertex7	Vertex8	Vertex9	Vertex10	Vertex11	Vertex12	Vertex13	Vertex14	Vertex15	Vertex16	Vertex17	Vertex18	Vertex19	Vertex20	Vertex21	Vertex22	Vertex23	Vertex24	Vertex25	Vertex26	Vertex27	Vertex28	Vertex29	Vertex30	Vertex31	Vertex32	Vertex33	Vertex34	Vertex35	Vertex36	Vertex37	Vertex38	Vertex39	Vertex40	Vertex41	Vertex42	Vertex43	Vertex44	Vertex45	Vertex46	Vertex47	Vertex48	Vertex49
1	-0.116658	0.346277	0.448196	-0.0432337	0.803514	-0.0989973	0.648232	0.598714	0.0318454	-0.106383	-0.0967299	0.515255	0.480196	-0.386828	0.249242	-0.107997	0.568831	0.152496	0.41658	0.753036	0.557126	-0.232819	0.279109	-0.488032	0.0512395	0.644779	0.782317	0.25597	-0.139883	0.300675	0.129862	0.397153	0.596808	0.394864	0.0258897	0.465154	0.427855	-0.145359	0.0124621	0.150027	-0.0810958	0.0978074	0.657012	0.5711	-0.16634	0.418809	-0.308746	-0.0127551	0.0905786
2	0.183074	0.497593	0.563774	0.156352	0.629883	-0.248288	0.253119	0.219718	0.282755	0.221406	-0.0135796	0.250839	0.574076	-0.0217626	0.0127365	-0.0418827	0.466374	0.10775	0.69075	0.682582	0.679857	-0.242497	0.295846	-0.0729349	0.207386	0.297434	0.738624	0.276372	0.0362672	0.293068	0.364504	0.465072	0.669231	0.591989	0.215092	0.506999	0.375151	0.451677	-0.244036	-0.101199	-0.0213364	0.142739	0.715452	0.440772	0.165164	0.569056	0.0861706	0.101005	0.0323597
3	-0.0102601	0.187914	0.475559	0.163236	0.510642	-0.398511	0.691075	0.641304	0.280367	0.70136	0.0586402	0.229439	0.537254	0.443036	0.0105806	0.24129	-0.112435	-0.115981	-0.0415887	0.773071	0.200131	-0.339787	-0.304389	-0.292361	-0.349093	0.690819	0.80071	0.196407	-0.0552175	0.546327	0.833422	0.39973	0.710218	0.827644	0.485269	0.556166	0.550381	-0.256886	0.214793	0.147455	-0.0316951	0.297378	0.560303	0.168439	0.298618	0.788384	0.357178	0.515947	0.562332
4	-0.241226	-0.0641993	0.157753	-0.0220227	0.635361	-0.407091	0.732387	0.591214	-0.171175	0.220925	0.129822	0.561152	0.4966	-0.0448494	0.433306	-0.0724598	0.12117	-0.0939105	-0.169418	0.736735	0.814777	-0.186859	-0.318875	-0.276552	0.350148	0.720369	0.863511	-0.0136796	-0.159105	0.505652	0.69113	0.122881	0.756746	0.566082	0.265197	0.492154	0.0150648	-0.303556	0.18975	0.368686	-0.0340552	0.1332	0.701572	0.439393	-0.106331	0.742444	-0.248172	0.15539	0.088574
5	-0.0406339	0.45661	0.214834	0.0892907	0.698078	-0.219544	0.676037	0.255245	0.442114	0.342977	0.156137	0.548135	0.630117	0.407618	0.554237	0.257645	-0.0526921	0.304119	0.418039	0.769065	0.556042	-0.289421	0.241833	0.152448	-0.391799	0.686007	0.774882	0.294565	0.0723885	0.478352	0.542468	0.532435	0.728183	0.654951	0.413087	0.717601	0.128269	-0.00783113	0.135933	0.482019	0.282472	0.210189	0.761035	0.626275	0.129726	0.577479	0.137585	0.208808	0.344529
6	-0.172759	0.397982	0.404159	-0.117313	0.556426	-0.00349493	0.668931	0.474241	0.527349	0.714689	-0.200179	0.572796	0.390282	0.168935	0.632812	-0.139108	-0.179429	0.499231	0.712191	0.856363	0.348647	-0.25369	0.0576236	-0.349108	-0.234439	0.361269	0.860539	-0.361851	0.0787722	0.239716	0.429892	0.253728	0.63887	0.781639	0.631005	0.746126	0.460569	-0.405052	0.420769	0.276261	0.0417104	0.368357	0.670664	0.393804	0.341123	0.772365	0.136761	0.374059	0.204926
7	-0.277637	-0.211969	0.728393	-0.0512625	0.689339	-0.0889874	0.519735	0.474988	0.368865	0.179129	-0.0974318	0.376395	0.391961	0.0410434	0.418304	0.0266501	0.517451	-0.094884	-0.060396	0.65581	0.331197	-0.0463495	0.457067	-0.277634	-0.252681	0.336652	0.783253	0.026393	-0.114263	0.318899	0.579644	0.372929	0.626244	0.594526	0.313499	0.499545	0.0881816	0.40396	0.116494	0.0646558	-0.0145563	-0.13389	0.597835	0.310327	0.0236396	0.791814	-0.0785233	0.187482	0.314663
8	-0.377733	0.433894	0.359109	-0.107471	0.663572	0.224563	0.558309	0.0111573	0.0134746	0.135403	-0.125947	0.335948	0.304448	0.0332394	0.441999	0.147869	0.238453	0.309709	0.523471	0.616913	0.388667	-0.167878	0.275641	-0.237076	-0.428041	0.326421	0.595916	-0.0732774	-0.219906	0.0806165	0.403239	0.245988	0.547513	0.564292	0.170192	0.611778	0.0967658	-0.0800022	0.14515	-0.00783241	0.00899218	0.119497	0.664909	0.0968482	0.143108	0.733993	0.104337	0.249443	0.239255
9	0.00971405	0.220547	0.513944	-0.0497332	0.54953	-0.440203	0.673157	0.23443	0.220342	0.408816	0.0685032	0.222599	0.83468	-0.130147	0.17247	0.141351	0.277656	0.154267	0.122054	0.75941	0.680521	-0.427869	-0.16331	-0.349069	-0.121393	0.635737	0.702899	-0.235148	-0.106317	0.0541855	0.324391	-0.0389212	0.572712	0.569556	0.301901	0.485491	0.462702	0.204673	0.164237	0.210175	-0.159717	0.441491	0.540896	0.652379	0.580961	0.581215	-0.14508	0.191863	-0.163759
10	-0.229975	0.286977	0.705947	0.108041	0.775169	-0.0113508	0.160203	0.449292	0.0202454	-0.092115	-0.184313	0.216928	0.726852	-0.213157	0.251775	0.221436	0.145472	0.0290654	0.28457	0.819231	0.541417	-0.288547	0.360625	0.156286	-0.0218332	0.654304	0.830531	0.198531	-0.308113	0.251644	0.704362	0.170117	0.690784	0.637147	0.0477634	0.726635	0.619636	0.0612107	-0.100154	-0.160077	0.531751	0.588667	0.548007	0.702513	0.457569	0.753792	0.191358	0.457034	0.254886
11	0.0279532	-0.199782	0.240729	0.185081	0.719526	-0.0626728	0.548877	0.58361	0.442031	0.410506	-0.0527257	0.320313	0.564068	0.126074	0.0198159	0.182928	-0.241664	-0.211824	-0.0616892	0.722502	0.414833	-0.28025	0.321116	0.0600364	-0.199872	0.58214	0.785495	0.429353	0.168704	0.513263	0.677327	-0.0570774	0.587898	0.602832	0.414668	0.469212	0.119703	0.0339319	-0.166492	-0.0280089	0.0604761	0.503112	0.584343	0.516342	0.404981	0.714325	0.039292	0.439042	0.491514
12	-0.210139	0.469552	0.227107	0.00084551	0.643825	-0.378331	0.631522	0.382381	0.602363	0.243721	-0.0919914	0.283431	0.55415	0.0655842	0.2332	-0.13111	0.268694	0.11023	0.713369	0.721023	0.277189	0.0558827	0.0792048	-0.274722	0.17906	0.79888	0.655642	-0.0125594	0.272387	0.44341	0.681264	0.474936	0.573855	0.476227	0.218221	0.513822	0.501884	0.141934	0.301511	0.198899	0.00233052	0.157834	0.693096	0.133395	0.145999	0.508491	0.157109	0.348062	0.29846
13	-0.0194992	0.0131577	0.366241	0.12533	0.552404	-0.146011	0.542264	0.410575	-0.154715	0.0825324	-0.154602	0.182488	0.50856	-0.00404617	0.206361	-0.214237	-0.234865	-0.137155	0.349452	0.405576	0.365646	-0.41293	0.480041	0.101989	0.288468	0.332031	0.698774	0.294624	-0.12395	0.351463	0.612735	-0.0978414	0.585766	0.563546	0.0442203	0.470036	0.0269349	0.0424354	-0.141277	-0.166832	0.0192401	0.0980787	0.452236	0.444575	-0.0484634	0.387399	0.13847	0.0958052	0.167467
14	0.0733107	0.0699307	0.448554	-0.246777	0.505649	-0.282327	0.465954	0.513136	0.0612857	0.0810539	-0.164023	0.22333	0.47103	-0.108291	0.160241	0.0906914	0.0450144	-0.329986	-0.228778	0.446614	0.53993	-0.342073	0.207788	0.164418	0.049916	0.476258	0.695013	0.148228	0.0284454	0.242799	0.259589	0.285997	0.697235	0.58157	0.230683	0.430388	-0.0961967	-0.222483	0.0310846	0.0873823	-0.149277	0.061421	0.649899	0.0936687	0.00315513	0.573327	-0.175333	0.151734	-0.0108235
15	-0.130349	0.150239	0.404417	0.104137	0.531785	0.00205483	0.549334	0.182898	0.0989517	0.319328	0.00402009	0.267353	0.434207	0.085891	0.379307	-0.141497	0.267773	-0.173643	-0.217342	0.654756	0.581714	-0.169272	0.211547	-0.242298	0.129083	0.559776	0.703334	-0.0391287	-0.176389	-0.0520797	0.398606	0.270605	0.646078	0.623241	0.346551	0.53407	0.170395	0.0391396	0.0879076	0.000423077	-0.0315715	0.267905	0.402764	0.554718	0.152019	0.531883	0.187223	0.341818	0.0265673
16	-0.1738	0.0486045	0.389849	-0.0404142	0.376683	-0.24386	0.644964	0.68711	0.316887	0.191133	-0.0728616	0.506889	0.567171	-0.0204697	0.379268	0.243164	-0.228143	-0.038698	0.271773	0.761024	0.712979	0.0403933	0.19894	-0.0583385	-0.0244875	0.619677	0.879547	0.423612	-0.207737	0.609772	0.524851	0.400825	0.706689	0.344357	0.199851	0.424122	0.235309	-0.0813107	-0.070493	0.149052	0.121287	0.209182	0.674141	0.323955	0.0789064	0.545041	-0.0539071	0.10598	0.076264
17	-0.199275	-0.108975	0.464448	-0.0130492	0.721055	-0.407833	0.728043	0.43023	0.0724953	-0.199716	0.0431667	0.588125	0.462467	-0.294531	0.457379	0.185804	0.233442	0.216796	0.553566	0.727175	0.329175	-0.432591	-0.259763	0.562238	0.108781	0.789742	0.699891	0.13219	-0.114041	0.232268	0.495209	0.113565	0.576798	0.619372	0.284988	0.624938	0.0964429	-0.295693	0.0962882	0.191354	-0.192841	-0.194258	0.728442	0.576434	0.113881	0.638094	-0.212608	0.15057	0.341704
18	0.255707	0.312729	0.644573	-0.205794	0.751583	-0.145636	0.553107	0.665919	0.642555	0.138277	-0.0232132	0.400644	0.714661	0.4389	0.406403	0.335442	-0.0173822	0.249609	0.674356	0.826559	0.638915	-0.0978868	0.167211	-0.0761485	-0.150219	0.649172	0.793716	0.544213	0.280093	0.674533	0.627455	0.822231	0.699813	0.544628	0.245876	0.71751	0.596213	0.427274	-0.220487	-0.050405	0.213915	0.248192	0.680417	0.706773	0.478203	0.72154	0.170481	0.732526	0.653828
19	0.0702164	0.0795388	0.600879	0.0273676	0.81703	-0.0249569	0.653375	0.479018	0.26736	0.337824	0.0391537	0.659211	0.635877	-0.193943	0.399839	0.0487675	0.465879	0.0831758	0.408292	0.724336	0.315371	-0.481115	0.609474	-0.311842	0.150252	0.453284	0.840009	0.275271	-0.0507193	0.486433	0.600286	0.525004	0.595322	0.461068	0.164326	0.402779	0.344724	-0.0517131	0.013973	0.256811	0.0812642	0.229252	0.637896	0.672653	0.072956	0.809463	-0.254695	0.254616	0.70404
20	-0.285137	-0.10461	0.595996	0.325035	0.421793	-0.205446	0.561653	0.0212939	-0.134412	0.234653	0.110391	0.325219	0.500744	0.366272	0.258929	-0.100537	-0.190457	0.0938805	0.154409	0.423084	0.37795	-0.374191	0.29387	-0.209486	-0.366038	0.0931842	0.610577	-0.256963	-0.162078	-0.0810801	0.357434	0.329487	0.547685	0.583306	0.295958	0.381262	0.301925	-0.122468	0.115704	0.278894	0.0195007	0.218457	0.525594	0.526932	0.317066	0.609259	0.404659	0.528929	0.266577
Occipital cortex
Subject	Vertex1	Vertex2	Vertex3	Vertex4	Vertex5	Vertex6	Vertex7	Vertex8	Vertex9	Vertex10	Vertex11	Vertex12	Vertex13	Vertex14	Vertex15	Vertex16	Vertex17	Vertex18	Vertex19	Vertex20	Vertex21	Vertex22	Vertex23	Vertex24	Vertex25	Vertex26	Vertex27	Vertex28	Vertex29	Vertex30	Vertex31	Vertex32	Vertex33	Vertex34	Vertex35	Vertex36	Vertex37	Vertex38	Vertex39	Vertex40	Vertex41	Vertex42	Vertex43	Vertex44	Vertex45	Vertex46	Vertex47	Vertex48	Vertex49
1	0.320017	0.56586	0.466337	0.305321	0.414722	0.539839	0.630952	0.276939	0.323982	0.509106	0.287996	0.488295	0.607078	0.234009	0.626444	0.548699	0.516536	0.424253	0.520082	0.564351	0.4568	0.367944	0.177233	0.512095	0.514592	0.699948	0.736401	0.664152	0.479342	0.333149	0.601701	0.26011	0.07971	-0.102935	0.349064	0.437318	0.605406	0.343336	0.313806	0.602859	0.353857	0.480567	0.596151	0.451111	0.301372	0.3079	0.590394	0.533106	0.303422
2	0.105316	0.544509	0.0252885	0.032731	0.587191	0.26588	0.711937	0.448174	0.355485	0.28482	0.248553	0.156122	0.341021	-0.0931767	-0.108203	0.5559	0.494808	0.158256	0.269795	0.214357	0.303839	0.28189	0.326588	0.494647	0.313066	0.538706	0.446841	0.44148	0.343554	0.170304	0.391653	0.245771	-0.160858	-0.0187726	0.323564	0.238068	0.377878	0.32084	0.435831	0.531434	0.357271	0.475666	0.454965	0.410169	0.292064	0.137251	0.496617	0.260426	0.0840864
3	-0.100522	0.566958	0.154319	0.158045	0.737735	0.607517	0.791369	0.382685	0.724646	0.263987	0.445108	0.624117	0.409012	0.104855	0.174253	0.382858	0.732544	0.274147	0.554933	0.575787	0.560898	0.467935	0.596123	0.633216	0.584876	0.80394	0.679317	0.704212	0.505994	0.61004	0.54938	0.437152	0.0468157	-0.220718	0.534735	0.251123	0.754878	0.499641	0.382916	0.406738	0.556921	0.69932	0.576474	0.661629	0.591146	0.478066	0.570133	0.44085	0.576921
4	0.196164	0.715187	0.208858	0.294094	0.559074	0.556525	0.619436	0.608191	0.327938	0.298206	0.413818	0.55402	0.541227	0.278919	0.549219	0.680484	0.575377	0.296067	0.2733	0.406467	0.53792	0.351597	0.355216	0.593308	0.430497	0.607009	0.654952	0.678191	0.239086	0.487568	0.808155	0.0995138	-0.088706	-0.069274	0.116514	0.272852	0.527433	0.607885	0.686854	0.671973	0.586794	0.541152	0.632901	0.47699	0.591032	0.334892	0.565009	0.165529	0.275959
5	0.207948	0.72074	0.459591	0.484667	0.737481	0.435363	0.743216	0.600272	0.404913	0.202685	0.204905	0.39737	0.211242	0.395546	0.441808	0.498845	0.747609	0.438944	0.515615	0.521492	0.644695	0.498864	0.424799	0.675497	0.368893	0.72759	0.529893	0.713997	0.524968	0.578044	0.785879	0.370747	0.112723	0.045636	0.415931	0.369629	0.538145	0.439412	0.608207	0.609599	0.404389	0.659714	0.573739	0.520521	0.471074	0.247781	0.541642	0.512868	0.247755
6	-0.0161731	0.53874	0.226472	0.390211	0.648115	0.327108	0.382378	0.0703771	0.490592	0.314936	0.477724	0.421087	0.530422	-0.182001	0.366529	0.37231	0.625595	0.374649	0.476624	0.531389	0.291989	0.27532	0.472663	0.633456	0.446715	0.534613	0.500023	0.461278	0.328883	0.393557	0.480288	0.225026	0.278212	0.0637373	0.409241	0.502958	0.620371	0.245469	0.394223	0.149095	0.259862	0.623565	0.435527	0.63551	0.497988	0.140874	0.350205	0.409899	0.0480285
7	0.291629	0.376824	0.330655	0.430704	0.444597	0.326372	0.473384	0.402094	0.535922	0.190538	0.304355	0.338078	0.378468	0.284131	0.334677	0.50076	0.548175	0.450811	0.452576	0.226176	0.505738	0.440059	0.338467	0.41515	0.4535	0.423935	0.516121	0.642207	0.155578	0.279645	0.461301	0.177032	0.12866	0.335588	0.443133	0.0626992	0.584688	0.330442	0.364962	0.306266	0.362647	0.511629	0.328141	0.559808	0.496488	0.150772	0.388766	0.123733	0.108317
8	0.158258	0.69718	0.124065	0.49836	0.627748	0.333276	0.755861	-0.0125507	0.36242	0.445542	0.422767	0.462851	0.39325	0.423379	0.482138	0.389735	0.630385	0.394181	0.211477	0.442603	0.465125	0.248877	0.417472	0.637721	0.590672	0.492985	0.306364	0.698091	0.628999	0.581356	0.716144	0.457147	0.417683	0.168487	0.104001	0.493762	0.487807	-0.114287	0.429441	-0.119091	0.18517	0.655378	0.635426	0.446699	0.379589	0.412539	0.439733	0.420517	0.246831
9	0.102335	0.544055	0.212932	0.241543	0.605277	0.492617	0.485608	0.385712	0.0899821	0.408678	0.43472	0.541462	0.371442	0.291467	0.477028	0.28563	0.624644	0.211382	0.395415	0.410622	0.433502	0.344892	0.398248	0.583316	0.397236	0.645629	0.624958	0.645117	0.32547	0.10031	0.530885	0.187497	-0.0884008	0.0601568	0.214316	-0.0530659	0.413845	0.35739	0.292217	0.424276	0.417586	0.672273	0.468206	0.571726	0.543564	0.415023	0.406797	0.291378	0.366105
10	-0.153416	0.664095	0.698151	0.409443	0.673518	0.410203	0.727931	0.487124	0.398027	0.454937	0.349675	0.397704	0.388174	0.274645	0.569889	0.651016	0.66626	0.13341	0.425334	0.610762	0.501366	0.372071	0.432095	0.743741	0.570942	0.629311	0.635893	0.708553	0.322267	0.416412	0.60438	0.275966	0.253529	-0.0425995	0.203055	0.693602	0.502736	0.409315	0.514494	0.597602	0.360363	0.72878	0.434435	0.613745	0.535201	0.379124	0.513464	0.414078	0.208709
11	0.394785	0.476667	0.273037	0.490422	0.667452	0.443731	0.585896	0.295104	0.371822	0.265763	0.357988	0.374658	0.348	0.332574	0.480613	0.393685	0.564176	0.302141	0.328923	0.428277	0.43693	0.191397	0.313113	0.65447	0.450996	0.533212	0.591695	0.667551	0.297916	0.456462	0.56093	0.309367	0.0554589	-0.236002	0.232954	0.13886	0.236836	0.254862	0.426168	0.276459	0.246437	0.683207	0.510907	0.60706	0.412276	0.0830261	0.453145	0.34149	0.277229
12	-0.00486583	0.39226	0.0235257	0.391425	0.222819	0.425233	0.408068	0.52591	0.332084	-0.0309584	0.0991785	0.38432	0.322609	-0.0421562	0.335197	0.290125	0.581751	0.208175	0.274061	0.172986	0.507232	0.391391	0.150823	0.35062	0.261913	0.53891	0.615404	0.632954	0.428461	0.236483	0.592666	0.278832	-0.0118963	0.00346263	0.317401	0.249237	0.581185	0.356775	0.540997	0.559337	0.12308	0.370591	0.372612	0.14104	0.180432	0.228976	0.349018	0.071585	0.120521
13	0.179413	0.611081	0.112195	0.350605	0.514968	0.4263	0.562107	0.603762	0.386585	0.42407	0.18683	0.42121	0.377519	0.274767	0.413358	0.343524	0.499111	0.211247	0.35365	0.381309	0.523699	0.38114	0.369451	0.504573	0.363901	0.52047	0.464393	0.695543	0.360183	0.278113	0.809761	0.419757	0.110065	-0.0113223	0.323694	0.31249	0.427541	0.564445	0.709277	0.715537	0.248586	0.508082	0.6077	0.433321	0.361193	0.224497	0.380724	0.318348	0.194143
14	0.180156	0.432051	0.0863767	0.319049	0.518257	0.258793	0.525318	0.572533	0.468913	0.335861	0.125113	0.394693	0.176604	0.203788	0.383369	0.26249	0.523874	0.227027	0.381189	0.2875	0.369334	0.15228	0.223569	0.447609	0.319234	0.575377	0.441819	0.508947	0.446815	0.420711	0.623814	0.260932	0.232518	0.0313573	0.349432	0.134151	0.57687	0.432574	0.474633	0.541051	0.069776	0.514836	0.459702	0.494855	0.472154	0.133085	0.431632	0.187824	0.210566
15	0.226949	0.54707	0.0605646	0.486863	0.665029	0.374464	0.563923	0.456952	0.302628	0.235648	0.313527	0.237728	0.362109	0.455683	0.510116	0.511235	0.546971	0.197489	0.346453	0.464352	0.497667	0.339548	0.416406	0.616306	0.383079	0.595476	0.554885	0.612352	0.244262	0.280784	0.499384	0.206877	0.212248	0.191319	0.22736	0.298841	0.472091	0.238161	0.453969	0.499236	0.0673061	0.699724	0.581523	0.645581	0.40899	0.206801	0.365351	0.167606	0.139117
16	0.0371987	0.420828	0.183313	0.212073	0.545936	0.386519	0.513986	0.487278	0.135274	0.205067	0.134847	0.377075	0.382668	0.439434	0.441325	0.376197	0.462008	0.122236	0.143092	0.384218	0.247186	0.169623	0.313786	0.48522	0.201541	0.631146	0.53619	0.610227	0.0962016	0.37543	0.591402	0.264565	0.186384	-0.315607	0.042902	0.326252	0.24458	0.328181	0.46716	0.458814	0.280744	0.582842	0.463078	0.336709	0.254084	0.224547	0.353213	0.0699043	0.272225
17	0.607726	0.611319	0.152746	0.535702	0.456544	0.615112	0.685371	0.078045	0.335582	0.416163	0.42547	0.514495	0.595365	0.319902	0.388458	0.394234	0.617464	0.442613	0.320183	0.623161	0.290527	0.335037	0.443362	0.603777	0.430238	0.747245	0.696853	0.663389	0.493034	0.310288	0.739912	0.141009	-0.273635	-0.451266	0.233868	0.129183	0.454743	0.0922165	0.608914	0.167253	-0.0153297	0.597436	0.558335	0.397863	0.481215	0.226702	0.61709	0.562186	0.462017
18	-0.21528	0.297794	0.0479378	0.374047	0.312395	0.354038	0.547577	0.32886	0.278495	0.0691783	0.0767605	0.187418	0.315792	0.193539	0.563585	0.405745	0.442115	0.169514	0.227323	0.591919	0.414484	0.220924	0.191796	0.288587	0.287006	0.703873	0.502888	0.5427	0.253276	0.478504	0.514568	0.135142	0.159579	0.0494166	0.0588887	0.113405	0.235153	0.339227	0.492384	0.381122	0.256438	0.342716	0.282207	0.230291	0.230468	0.21992	0.270701	0.00372271	0.103345
19	0.339155	0.595328	0.490085	0.50768	0.47686	0.373072	0.673588	0.556195	0.433246	0.592836	0.462829	0.570815	0.535807	0.242685	0.407166	0.48733	0.683492	0.479137	0.278906	0.48781	0.335832	0.389109	0.292661	0.606629	0.361119	0.726693	0.652341	0.587782	0.403031	0.311474	0.624656	0.418746	0.193705	-0.115015	0.381223	0.420233	0.413157	0.338308	0.616852	0.275762	0.12795	0.516829	0.518831	0.424384	0.338433	0.380183	0.666513	0.46675	0.551311
20	0.239026	0.505052	0.13553	0.484452	0.485683	0.15923	0.500735	-0.284313	0.472788	0.0986243	0.418599	0.38915	0.342678	0.0665721	0.455739	0.508199	0.647482	0.403133	0.165122	0.323225	0.428674	0.28499	0.339579	0.524601	0.369283	0.559387	0.401738	0.426626	0.192172	0.313073	0.588909	0.12192	-0.27025	0.0763831	0.390554	0.398392	0.45605	-0.161923	0.444734	-0.0340785	-0.0433221	0.569327	0.384784	0.44948	0.335006	0.296413	0.176998	0.214028	0.221091
Time series - HCP diffusion
Temporal cortex
Subject	Vertex1	Vertex2	Vertex3	Vertex4	Vertex5	Vertex6	Vertex7	Vertex8	Vertex9	Vertex10	Vertex11	Vertex12	Vertex13	Vertex14	Vertex15	Vertex16	Vertex17	Vertex18	Vertex19	Vertex20	Vertex21	Vertex22	Vertex23	Vertex24	Vertex25	Vertex26	Vertex27	Vertex28	Vertex29	Vertex30	Vertex31	Vertex32	Vertex33	Vertex34	Vertex35	Vertex36	Vertex37	Vertex38	Vertex39	Vertex40	Vertex41	Vertex42	Vertex43	Vertex44	Vertex45	Vertex46	Vertex47	Vertex48	Vertex49
1	0.515455	0.0232807	0.575618	0.646259	0.157857	0.0754856	0.334986	0.231959	0.620442	0.397218	0.685056	0.340114	0.444112	0.516395	0.498026	0.170117	0.205389	0.0771716	0.221459	-0.124739	0.13176	0.382887	0.363112	0.394041	0.172607	-0.202161	0.735241	0.0545488	-0.00411677	0.0447542	-0.138324	0.443317	0.086485	0.64231	0.577967	0.674129	0.436683	0.496457	0.340451	0.546182	0.622332	0.547952	0.216675	0.573465	0.657272	0.49478	0.708131	0.726021	0.510396
2	0.275443	0.170397	0.720443	0.426651	0.454127	0.28569	0.0374916	0.0709518	0.270159	0.292291	0.385768	0.438937	0.675816	0.431825	0.369366	-0.0449774	0.210595	0.470251	0.286624	-0.0690651	-0.175584	0.337137	0.160531	0.379005	0.100941	-0.109209	0.627552	-0.0152932	0.0649737	-0.131598	-0.0291833	0.317692	-0.173546	0.52849	0.656776	0.475377	0.39647	0.286505	0.170756	0.581825	0.610466	0.651419	0.443638	0.698289	0.721614	0.619809	0.695599	0.52905	0.417495
3	-0.0421412	-0.0728108	0.470171	0.457154	0.262234	0.265168	0.0105318	-0.240363	0.789875	-0.193319	0.513878	0.414478	0.470697	0.553613	0.468189	0.0383829	0.133028	0.245871	0.0759572	-0.0279855	-0.0165859	0.466596	0.0871668	0.269033	0.0302613	0.0876615	0.74206	0.257011	-0.216057	-0.252059	-0.401829	0.170887	-0.133184	0.39577	0.294771	0.628219	0.180579	0.305126	0.118593	0.605349	0.596759	0.234748	0.0172936	0.433896	0.687895	0.537866	0.64772	0.686745	0.416628
4	0.265736	0.16695	0.610249	0.352956	0.421877	-0.0771976	-0.176976	0.526442	0.389738	0.0960589	0.380232	0.572706	0.485539	0.648034	0.240028	-0.0554326	0.213002	0.381664	-0.110029	-0.0756281	-0.179715	0.481749	0.181883	0.52473	0.228409	-0.0342243	0.719876	-0.217043	0.127086	-0.0646212	-0.16812	0.476685	0.203927	0.848938	0.78558	0.816707	0.629405	0.0252789	0.241385	0.473384	0.55725	0.463817	0.298672	0.499341	0.544316	0.464333	0.641785	0.316263	0.348896
5	0.401634	-0.0445949	0.809939	0.669289	0.553467	0.0809713	0.256216	0.285797	0.310362	0.42845	0.510744	0.393531	0.669739	0.758395	0.525314	0.400169	0.408744	0.277918	0.0329879	-0.032221	-0.0811417	0.0793222	0.18788	0.310074	0.0280422	0.0659865	0.74439	0.0794794	0.163798	-0.0943649	0.211795	0.41923	0.333674	0.741458	0.657919	0.650394	0.18588	-0.0293284	0.415516	0.724634	0.645044	0.668272	0.470671	0.697998	0.752275	0.820944	0.794018	0.715574	0.374139
6	0.407003	0.385118	0.656075	0.37684	0.558665	0.256941	-0.0370361	0.0316165	0.52985	-0.129339	0.347139	0.415544	0.538047	0.465072	0.499976	0.144916	0.418291	0.568629	0.27405	-0.00369894	-0.0889577	0.222357	-0.0498249	0.273956	0.18241	0.266141	0.739876	-0.184806	-0.0223001	-0.152507	0.166749	0.0218177	-0.0450855	0.526982	0.419097	0.609573	0.172881	-0.187218	0.526312	0.707482	0.688489	0.757988	0.406407	0.735963	0.554957	0.492281	0.500342	0.393766	0.428556
7	0.294799	0.129016	0.790694	0.342627	0.359023	0.193514	-0.0169703	0.423006	-0.168675	0.360737	0.354243	0.28154	0.705315	0.439276	0.225562	-0.228086	0.107055	0.303861	0.0431647	0.0122516	-0.188937	0.520169	0.217128	0.559711	0.316511	-0.119811	0.574735	-0.0275614	0.0646961	-0.197178	-0.246233	0.597143	-0.0209905	0.66858	0.330989	0.706727	0.488856	-0.0188661	0.301669	0.49164	0.650029	0.656559	0.253457	0.61201	0.732843	0.622456	0.586983	0.49612	0.416877
8	0.436843	0.10679	0.718818	0.435042	0.486216	0.0789957	0.120278	0.0828749	0.316008	0.152372	0.625521	0.151986	0.656939	0.685272	0.167129	-0.235046	-0.12064	0.367715	0.146202	-0.0826058	0.000108458	0.544161	0.314216	0.408851	-0.0169884	-0.158109	0.737619	0.249394	-0.271946	-0.127029	-0.0703664	0.0295018	0.0327568	0.479478	0.561159	0.535671	0.149119	0.206358	0.114677	0.67542	0.606235	0.67657	0.614503	0.753686	0.563806	0.815775	0.686372	0.685384	0.222088
9	0.071465	0.0170454	0.724143	0.206169	0.462514	0.0795354	0.0864398	0.208632	0.199197	0.0454315	0.607953	0.251604	0.44836	0.618788	0.204706	0.143431	0.000792348	0.0937158	0.0754267	-0.21951	0.054528	0.322755	0.158453	0.215981	0.155176	-0.0421067	0.484121	0.132097	-0.00411221	-0.0183249	-0.262006	0.170337	0.0120106	0.328269	0.617807	0.494415	0.315144	0.29609	0.346834	0.467244	0.606413	0.430631	0.290647	0.436971	0.585693	0.66535	0.457853	0.500045	0.237892
10	0.59327	0.0532771	0.823767	0.525675	0.730223	0.10638	0.339274	0.156186	0.384684	-0.017796	0.781674	0.49011	0.4966	0.728224	0.561961	0.230324	0.296485	0.427704	0.0948711	0.0153776	0.0568767	0.521278	0.219079	0.311873	0.135753	0.0861124	0.800709	0.126416	-0.163113	-0.156906	-0.0848121	0.274127	0.0650535	0.535055	0.478306	0.784865	0.488399	0.322926	0.585869	0.39458	0.71374	0.674261	0.407593	0.525319	0.788794	0.800932	0.574947	0.756745	0.655232
11	0.277979	0.183547	0.565892	0.126292	0.50462	0.355117	0.352854	0.185729	0.11456	-0.0485365	0.44581	0.166607	0.429983	0.528411	0.513438	0.198621	0.458727	0.086123	0.0334749	-0.0613742	0.123387	0.0750187	0.253528	0.219921	-0.182531	-0.192133	0.541245	-0.0865091	-0.231262	-0.102248	-0.110505	0.0374849	-0.0513235	0.443035	0.388962	0.316627	-0.00658613	-0.0568077	0.361053	0.539358	0.632801	0.417472	0.291594	0.399311	0.560134	0.500768	0.310313	0.452691	0.375674
12	0.43625	0.333083	0.648933	0.424904	0.533976	0.0533648	-0.0977648	0.012034	0.296593	0.104104	0.176623	0.263687	0.287706	0.402134	0.543988	0.397128	0.484921	0.48291	0.0493455	0.313344	0.0501404	0.529155	-0.0308168	0.342219	0.537727	0.265111	0.576242	-0.0388751	0.160129	0.114891	-0.0791697	0.288349	0.238632	0.38219	0.522291	0.503754	0.268449	-0.109995	0.270266	0.271517	0.465414	0.467802	0.332261	0.544929	0.500755	0.511956	0.714866	0.664797	0.492592
13	0.210337	0.190308	0.676698	0.271196	0.542609	0.050392	-0.0425796	0.159161	0.256702	0.211266	0.37448	0.0906324	0.59297	0.420094	0.578256	0.338978	0.0861	0.296604	0.22136	-0.0773712	-0.0226107	0.201631	0.147532	0.28889	-0.183393	-0.118122	0.596446	-0.0356034	-0.0790784	-0.0245193	-0.0671551	0.240582	0.0236282	0.278322	0.446833	0.365822	0.0655977	0.278383	0.254844	0.603547	0.534908	0.542173	0.372989	0.733517	0.642971	0.620214	0.638624	0.464044	0.481168
14	0.069058	0.0325272	0.585568	0.200151	0.376232	0.194262	-0.07173	-0.178642	0.553544	0.0919678	0.259636	0.243111	0.241112	0.609143	0.328863	0.127542	0.115984	0.229086	-0.0511975	-0.00503967	-0.126581	-0.105274	-0.315091	0.0348224	-0.150945	0.0463372	0.703549	-0.0601945	-0.0557291	-0.0898344	-0.101543	0.428333	0.196897	0.299123	0.512125	0.533081	0.186561	0.15479	0.127102	0.477154	0.253324	0.123543	-0.0214716	0.512356	0.393093	0.520813	0.419491	0.473856	0.262179
15	0.290904	0.177412	0.512069	0.6221	0.340727	-0.0368928	0.22663	-0.0157677	0.351679	0.0963819	0.386641	-0.022075	0.525851	0.429771	0.507609	0.144954	0.123278	-0.0392774	0.137502	0.0859467	0.134533	0.152432	0.213036	0.51232	0.00142663	-0.274617	0.514573	0.180714	-0.0244971	-0.197717	-0.0342076	0.337879	0.218875	0.494632	0.520758	0.558442	0.094016	-0.059336	0.344992	0.416801	0.566838	0.623357	0.231885	0.663742	0.645167	0.33418	0.662915	0.707839	0.432718
16	0.224358	-0.00729777	0.545474	0.264718	0.444033	0.00119793	-0.170672	-0.382047	0.156605	0.251412	0.548204	0.436126	0.477634	0.547071	0.272539	0.0344285	-0.117756	0.301927	0.122375	-0.114142	-0.0879409	0.217092	-0.0414466	0.363583	0.14051	-0.0545886	0.608426	0.104072	0.0570701	-0.127394	-0.0202397	0.0198953	0.0845784	0.524406	0.683342	0.629565	0.496124	0.315684	-0.0556045	0.57546	0.44961	0.28378	0.354554	0.600384	0.641741	0.591101	0.49859	0.437408	0.441855
17	-0.322602	0.16073	0.553143	0.408017	0.370955	0.0465759	0.0964367	-0.0948691	0.37625	0.17833	0.38994	0.0572223	0.515672	0.5747	0.442576	-0.0203546	0.220233	0.417303	-0.132812	-0.198168	0.0468229	0.414424	-0.155749	0.24911	0.345981	-0.0179548	0.688835	0.334131	-0.200648	0.0829178	-0.584699	-0.096734	0.187997	0.525692	0.161982	0.556054	-0.0232268	-0.0377365	0.207179	0.322923	0.57018	0.469779	-0.243519	0.461833	0.63232	0.29209	0.738392	0.688301	0.415823
18	0.0219001	0.162173	0.819757	0.374539	0.450174	0.214453	0.00799311	0.288439	0.0107312	0.0111182	0.586026	0.160239	0.601283	0.702059	0.476884	0.263981	0.303381	0.431222	0.137975	-0.114465	-0.0145338	0.428553	0.208542	0.603736	0.165402	0.12296	0.455576	0.10999	0.14843	-0.109651	-0.182958	0.0373367	0.26037	0.470043	0.736769	0.541803	0.423476	0.386126	0.158001	0.78366	0.456403	0.585997	0.374481	0.831607	0.816516	0.836355	0.492912	0.493375	0.515537
19	0.317119	0.398398	0.713932	0.275195	0.384142	0.0430117	0.196471	-0.010701	0.428405	0.111349	0.636625	0.48689	0.374253	0.541051	0.48361	0.221089	0.215965	0.371365	0.229852	0.175299	-0.091866	0.284339	0.21572	0.200588	-0.103263	0.292998	0.672519	0.103814	0.0146804	0.00802248	-0.297536	0.400912	0.142296	0.625912	0.541055	0.769231	0.300971	-0.0172419	0.238737	0.644265	0.483989	0.483537	0.279768	0.691295	0.723831	0.753478	0.589746	0.52037	0.31587
20	0.196403	0.367428	0.729057	0.287053	0.362738	0.14254	-0.111219	0.0410485	0.397755	0.0158097	0.248079	0.38538	0.380274	0.705578	0.39174	0.385222	0.225453	0.365657	0.125955	-0.0580151	-0.0435853	0.197367	0.0853724	0.0583526	-0.193339	0.306741	0.656967	-0.383053	-0.306618	-0.0722685	-0.24105	0.18102	-0.154675	0.619874	0.465168	0.410617	0.19836	-0.275052	0.276938	0.6895	0.653318	0.473083	0.19372	0.447693	0.567122	0.712359	0.531401	0.462317	0.541361
Lateral frontal cortex
Subject	Vertex1	Vertex2	Vertex3	Vertex4	Vertex5	Vertex6	Vertex7	Vertex8	Vertex9	Vertex10	Vertex11	Vertex12	Vertex13	Vertex14	Vertex15	Vertex16	Vertex17	Vertex18	Vertex19	Vertex20	Vertex21	Vertex22	Vertex23	Vertex24	Vertex25	Vertex26	Vertex27	Vertex28	Vertex29	Vertex30	Vertex31	Vertex32	Vertex33	Vertex34	Vertex35	Vertex36	Vertex37	Vertex38	Vertex39	Vertex40	Vertex41	Vertex42	Vertex43	Vertex44	Vertex45	Vertex46	Vertex47	Vertex48	Vertex49
1	0.306512	0.259393	0.42008	0.202646	0.0978675	-0.000657056	-0.14206	0.394969	0.620695	0.274963	0.550874	0.00722939	-0.31791	0.388763	0.325021	0.385715	0.00996845	0.0495546	0.0274791	0.0573276	0.476655	-0.0780295	0.0381758	0.206346	0.340512	0.295602	0.27128	0.565935	0.4716	0.0812083	0.297554	0.299095	0.494291	0.0695223	0.613857	0.170406	0.116924	-0.034374	-0.0732833	-0.154365	-0.0105859	-0.13754	0.692121	0.236881	-0.166765	0.0651307	0.2697	0.322073	0.231419
2	0.0839763	0.221351	0.128525	-0.223527	0.108636	0.117107	-0.239556	0.246738	0.557033	0.584002	0.545255	0.110852	-0.25845	0.279119	-0.214757	0.36459	-0.0328845	-0.47391	-0.0653519	-0.0435834	0.513163	0.0345917	-0.00976918	0.0939183	0.399002	0.391011	0.105988	0.385414	0.349012	0.101994	-0.0619338	0.00224592	0.0607874	-0.0796652	0.399103	0.344521	0.337954	-0.158775	0.155997	-0.149133	-0.0904927	0.20908	0.592646	-0.0330884	-0.0134181	-0.155259	-0.0429849	-0.14959	0.461787
3	0.230493	0.270117	0.438038	0.195586	0.205198	-0.0946224	0.0147959	0.368792	0.374382	0.43222	0.609947	-0.218589	0.0352468	0.297633	-0.0722389	0.363959	-0.154462	-0.0128491	-0.201919	0.185868	0.428081	-0.0434002	-0.125433	0.344328	0.528361	0.298483	0.252841	0.646446	0.500668	-0.0734791	0.287931	0.175727	0.0534422	0.162152	0.442006	0.205214	-0.0444482	0.207976	0.115603	0.0269056	0.245449	-0.0146248	0.555192	0.0534812	-0.262721	0.1266	0.391318	0.0460697	0.210513
4	-0.111331	0.280356	0.56022	-0.157153	-0.0151873	-0.179693	-0.0697435	0.134896	0.389407	0.272879	0.233649	-0.196034	0.0777633	0.270908	-0.0409869	0.296844	0.163245	-0.0964509	0.0861055	0.12558	0.229563	-0.123164	-0.109567	0.303167	0.444729	0.354492	0.11582	0.296976	0.0822359	-0.257142	-0.0486242	0.0618319	-0.222406	0.529882	0.0406887	-0.256352	0.00818076	-0.104761	0.235835	0.114889	-0.0353374	0.0736042	0.323086	0.111733	-0.184063	0.0952727	0.00772733	-0.0627898	0.218745
5	0.0922362	0.245224	-0.0370445	0.346949	-0.0934573	-0.172235	-0.0336195	0.366231	0.251319	0.37373	0.442466	-0.303927	-0.455539	0.290245	-0.0352242	0.213776	-0.124261	-0.23092	0.124381	0.0876437	0.170781	-0.0639463	-0.0572141	0.0317311	0.352798	0.0854761	0.518149	0.506863	0.455562	-0.257808	0.216106	0.201383	-0.154955	-0.18335	0.499686	-0.103094	0.212918	-0.271773	0.465749	0.127764	-0.0998103	-0.191998	0.170833	0.194492	-0.0702934	-0.00217583	-0.049382	0.136438	0.266706
6	0.210734	0.195528	0.299982	-0.00802103	-0.0522066	-0.0505539	-0.0574676	0.0359817	0.280113	0.639373	0.509594	-0.0212422	0.0704228	0.297066	0.128928	0.249353	-0.0204205	-0.215264	-0.238864	-0.0365788	0.308155	-0.112403	-0.0969295	0.358168	0.601632	0.459539	0.312603	0.614823	0.370072	0.0302118	0.312345	0.280625	-0.288272	0.10129	0.347495	0.0368436	-0.199518	-0.0234696	-0.431854	-0.349296	-0.0904204	0.208805	0.417948	0.136711	0.0406611	0.036336	0.338876	-0.109881	0.27908
7	0.30334	0.343518	0.3928	-0.281382	0.0972975	-0.107455	-0.0364311	0.26879	0.158104	0.52526	0.477384	-0.203111	-0.421674	0.0908427	-0.331649	0.198565	0.0212109	0.0829605	-0.122647	-0.0051064	0.236517	-0.0970273	-0.198132	-0.0302879	0.350666	0.326953	0.0334829	0.642174	0.188933	-0.0447967	0.0766291	0.123581	-0.143925	0.308583	0.336494	-0.0266256	-0.369836	0.150105	-0.263349	0.286617	-0.135611	-0.0920757	0.402147	-0.11939	-0.184521	-0.0348901	0.262911	-0.0970133	0.217858
8	0.326161	0.221769	0.214431	0.3138	0.0911987	4.78811e-05	-0.107577	0.505627	0.256759	0.51918	0.377062	0.130467	-0.216216	0.292373	0.203268	0.0567862	-0.128683	-0.0446674	0.00402535	-0.0924507	0.448889	0.00262214	0.0124115	0.052083	0.421507	0.405215	0.399862	0.441625	0.261378	-0.0672427	0.346134	0.266194	0.191763	0.215332	0.442861	0.326914	0.300968	0.0635043	0.25941	0.302704	0.272586	-0.0641649	0.307625	0.0786806	-0.00272509	0.0318399	0.335272	0.178575	0.236518
9	0.270239	0.248147	0.411106	0.0443865	0.00219343	-0.0723077	0.0887637	0.0846921	0.0849025	0.0916749	0.441837	0.0388765	-0.219614	0.273984	-0.13984	0.0939821	-0.0384405	-0.041857	-0.208962	-0.114544	0.386979	-0.182755	-0.141798	0.275868	0.476997	0.263718	0.188744	0.414964	0.173284	-0.121881	0.360745	-0.174744	0.148945	0.229565	0.321506	0.128566	-0.0173693	0.206196	0.250857	0.205004	-0.23843	-0.266884	0.143486	0.0959161	-0.211945	-0.115952	-0.159097	0.527818	0.132166
10	0.0476474	0.397605	0.0875259	0.227103	0.0360966	0.0278015	-0.0821444	0.020077	0.586158	0.571004	0.436995	-0.185228	-0.246449	0.252991	-0.026447	0.250581	-0.0322143	0.0534805	0.242066	-0.114904	0.167571	-0.133343	-0.176154	0.183702	0.558042	0.403683	0.191728	0.425048	0.43924	-0.127143	0.495574	0.260671	0.305298	0.00506309	0.310876	0.100255	0.382984	-0.107553	0.0492779	-0.0992111	-0.13348	0.0871705	0.35801	0.156335	-0.102974	0.0448661	0.0292163	0.491458	0.348059
11	0.0606181	0.0570459	-0.0934292	0.0114335	-0.0763065	0.0154348	-0.0472723	0.0920043	0.163084	0.400346	0.277507	-0.221615	-0.111969	0.0867803	-0.195068	0.188146	-0.238259	-0.187662	0.118694	-0.233192	0.0146151	-0.0838495	-0.0448343	0.0040818	0.2556	0.233649	-0.021772	0.418761	0.38785	-0.0893261	0.0599204	0.11951	-0.321638	-0.210935	0.499269	0.11026	-0.0313436	-0.00980446	0.21259	0.0403116	-0.0546346	-0.0198615	0.243425	0.0662524	-0.103525	-0.0847603	-0.240445	-0.0383373	0.206992
12	0.270249	0.383502	0.202512	-0.102107	0.309518	0.207464	-0.0166586	0.477121	0.569957	0.372884	-0.00364477	-0.16168	-0.329566	0.316009	-0.0760999	0.0859351	-0.29517	-0.435727	-0.0752703	0.021351	0.382524	-0.00523698	-0.0953028	0.172579	0.350827	0.356303	0.259664	0.647929	0.519986	0.246007	0.111323	-0.102096	0.0898747	0.0940938	0.261237	-0.161786	-0.125494	-0.00356484	-0.0622249	0.0405125	-0.111325	-0.344124	0.291746	0.10066	-0.241636	-0.269059	0.0307128	0.0167672	0.471652
13	-0.0196409	0.224714	0.0388234	-0.0495627	0.170003	0.204966	0.0189679	0.159569	0.259602	0.415219	0.271146	-0.208224	0.114234	0.129175	-0.276732	0.254553	-0.185921	-0.0544404	0.097383	0.0506463	0.313234	-0.155324	-0.101316	0.237591	0.49874	0.121665	0.225664	0.368947	0.331518	-0.100503	0.000997216	0.162059	-0.181299	0.0462774	0.528286	0.00010551	0.16022	-0.00267474	0.01988	-0.216708	0.169161	0.00740134	0.196858	0.116476	-0.15506	-0.315068	0.206858	0.190551	0.455903
14	-0.0324249	0.025386	0.0958201	0.120072	0.0764702	-0.0733692	-0.169787	0.0704863	0.256291	0.263901	0.128821	-0.214894	-0.0418919	0.231231	-0.0144163	0.101006	-0.0662055	-0.207021	0.0834675	-0.124225	0.00732043	-0.00317537	-0.0341826	-0.0105452	0.288669	0.169219	0.0648243	0.365565	0.29317	-0.195045	0.0117669	-0.00234023	-0.0775986	-0.0175756	-0.00457766	-0.265233	0.112334	-0.0952558	0.0084201	-0.0635715	0.0489465	-0.183295	0.294842	0.154376	0.0205643	0.13119	-0.0729096	0.202478	0.310521
15	0.10071	0.294614	0.0323265	-0.0163052	0.00476681	-0.166493	-0.0448574	0.00522743	0.292576	0.435912	0.383363	-0.276415	-0.155252	0.236568	-0.0783976	0.300962	-0.0718454	-0.230395	0.180194	-0.0312174	0.38892	-0.147364	-0.15558	0.176429	0.385088	0.174294	-0.0723124	0.424461	0.217598	0.0798165	-0.0786882	-0.0821317	-0.251713	-0.107567	0.15549	-0.0981934	-0.0540629	-0.0266507	-0.0893007	0.000113092	-0.0976298	-0.0305577	0.373677	0.218309	-0.294625	-0.123414	-0.103246	-0.012433	0.123936
16	0.303466	0.0344042	0.198022	-0.0594343	-0.100655	-0.00112521	-0.00899186	0.194114	0.23517	0.32698	0.428909	0.0163471	-0.0843071	0.134995	-0.255201	0.196103	-0.189229	-0.221922	-0.0900885	-0.19631	0.184682	-0.0319703	0.0896542	0.257538	0.243112	0.175359	-0.0273747	0.252227	0.145401	-0.175075	-0.0688647	-0.0596834	0.174964	0.0918555	0.240201	-0.0675094	-0.0747809	0.120872	-0.0611035	-0.0519352	-0.0268371	-0.251783	0.314712	0.229688	-0.0816127	0.0240415	0.113629	0.0175591	0.332269
17	0.152973	0.333311	0.346969	0.447299	-0.02927	0.506229	-0.0285194	0.454304	0.283855	0.479909	0.398498	0.317211	-0.526983	0.331911	-0.259603	0.3549	-0.00673563	-0.298581	-0.374962	0.0230742	0.553554	-0.0457086	-0.24926	0.175353	0.552624	0.495507	0.206765	0.524825	0.48663	-0.166238	0.244981	0.125678	0.245257	0.385848	0.383375	0.371937	0.225926	0.0887829	0.238374	-0.23457	-0.202929	-0.0918984	0.36159	0.214205	-0.287185	-0.00452752	-0.224309	0.0363027	0.294744
18	0.376698	0.28371	0.114048	0.357567	-0.208093	0.324676	-0.0241711	0.187403	0.685574	0.490553	0.538707	0.205895	-0.570218	0.180092	-0.258487	0.35183	-0.0663703	-0.150812	-0.356588	-0.0259165	0.346812	0.0793907	-0.251427	0.421719	0.507299	0.431071	0.335681	0.63884	0.304831	-0.0743535	0.266123	0.146628	0.495126	0.0662532	0.444648	0.378729	0.0727489	-0.335326	0.205795	0.220669	-0.311064	-0.120788	0.251848	0.188921	-0.217743	-0.111006	0.0973638	0.357822	0.149952
19	0.174411	0.351391	0.145662	0.140424	-0.0810207	0.148934	-0.0690108	0.334802	0.585852	0.355067	0.608955	0.426081	-0.561833	0.407865	0.141788	0.246072	0.127303	0.252411	0.064544	0.0868415	0.282851	0.0599189	-0.123995	-0.00228828	0.348092	0.362736	0.258779	0.401267	0.704738	0.439164	0.0622771	0.113759	0.616538	0.260985	0.688461	0.557284	-0.0155577	0.0207591	-0.167843	-0.408134	0.0695704	0.0728815	0.462708	0.180808	0.0163343	0.0882434	0.137189	0.0493482	0.323117
20	0.168002	0.236285	0.487994	0.0335406	0.164404	-0.211467	-0.0429781	0.333897	0.229583	0.50685	0.45001	0.0800148	0.0450216	0.255063	-0.183536	0.133415	-0.121602	-0.000165641	-0.1061	-0.0979892	0.42508	-0.160216	-0.242608	0.022712	0.470677	0.503985	0.242987	0.532528	0.330943	-0.109013	0.188494	-0.0543372	0.256396	0.361728	0.622197	-0.0694577	-0.156877	0.458089	0.0896859	0.286537	-0.19605	-0.193326	0.37521	0.164457	-0.079101	-0.179782	0.114863	0.145917	0.116474
Medial frontal cortex
Subject	Vertex1	Vertex2	Vertex3	Vertex4	Vertex5	Vertex6	Vertex7	Vertex8	Vertex9	Vertex10	Vertex11	Vertex12	Vertex13	Vertex14	Vertex15	Vertex16	Vertex17	Vertex18	Vertex19	Vertex20	Vertex21	Vertex22	Vertex23	Vertex24	Vertex25	Vertex26	Vertex27	Vertex28	Vertex29	Vertex30	Vertex31	Vertex32	Vertex33	Vertex34	Vertex35	Vertex36	Vertex37	Vertex38	Vertex39	Vertex40	Vertex41	Vertex42	Vertex43	Vertex44	Vertex45	Vertex46	Vertex47	Vertex48	Vertex49
1	-0.180234	0.284125	0.201722	0.190059	0.199905	0.017914	0.305776	0.171609	-0.149344	0.0229469	0.213694	0.353312	0.0570821	0.225776	-0.0973317	0.197682	0.283383	0.46134	0.0862691	0.460371	0.450896	0.549352	0.325462	-0.355508	0.0249177	0.0664089	0.0308397	0.386254	0.0426689	-0.112424	-0.179144	0.348779	-0.0949142	-0.190504	0.0871221	0.36159	0.0855932	0.412732	0.188565	0.338714	0.283886	0.245676	-0.0696935	0.232742	0.299783	0.0629485	0.0607218	-0.0479528	0.0907213
2	0.0442161	0.294201	0.339603	0.384815	-0.0284967	0.103616	0.198875	0.229404	-0.230065	0.0971797	0.329816	0.0601753	0.115661	0.319857	-0.0342183	0.0951168	0.244128	0.33903	0.0576284	0.410898	0.367182	0.175879	0.084152	-0.13845	-0.289861	0.0936841	-0.101083	0.27436	-0.07725	-0.222844	-0.0238827	0.168904	-0.301194	0.0446486	-0.0733044	0.215354	0.176035	0.265688	0.44263	0.349435	0.398296	-0.0528633	-0.0706352	0.169681	-0.0979785	0.171895	0.35089	0.307826	0.229778
3	-0.21279	0.208612	0.439359	0.47312	0.443644	0.175434	0.335064	0.492611	-0.0591467	-0.117667	0.302845	0.45336	0.0387758	0.177288	-0.0607455	0.161792	0.24585	0.460788	0.216703	0.480338	0.598641	0.317757	0.00990858	-0.0346084	0.161407	0.0434384	-0.142508	0.214202	0.241585	-0.017574	-0.0556275	0.361371	-0.229008	0.0371284	0.0961973	0.205735	-0.00704173	0.45443	0.307509	0.344377	0.291065	0.311021	0.37826	0.394576	-0.00601705	0.26179	-0.252179	-0.0119632	-0.105904
4	-0.181924	0.237643	0.269486	0.127637	0.3144	0.00534466	0.0518054	0.210423	-0.132096	-0.146222	0.185743	0.296358	-0.170576	0.16792	-0.166329	0.324356	0.248684	0.236289	0.16633	0.44293	0.478664	0.358748	0.260342	-0.0173931	6.83022e-05	-0.00920796	0.151527	0.161886	0.109365	0.0354076	-0.150734	0.22619	0.108485	-0.151317	-0.166191	0.0982869	-0.26544	0.218955	0.0557914	0.287058	0.199564	-0.252228	-0.0401667	0.0147818	-0.087278	-0.108558	0.0359118	-0.0392673	0.00104886
5	0.189738	0.364895	0.416795	0.189515	0.513297	0.139578	0.13402	0.256073	-0.0259442	0.00975236	0.258113	0.202711	-0.0124737	0.314075	-0.317905	0.367996	0.556339	0.441382	0.288398	0.273244	0.300654	0.601098	0.298112	0.0733672	0.181211	0.203917	0.203775	0.22964	0.0453083	0.383169	0.223136	0.397339	0.30393	0.0493766	0.0710249	0.43606	0.246713	0.218674	0.24495	0.168388	0.144627	0.171943	0.20906	0.321685	-0.0974139	-0.0371667	-0.00509137	0.0341143	0.124119
6	0.0196992	0.365171	0.254406	0.0816599	0.218797	0.262394	0.358632	-0.0528969	-0.497413	-0.0173879	0.179554	0.313099	-0.222042	0.142548	-0.119345	0.362024	-0.00356628	0.388696	0.294437	0.344599	0.402849	0.270521	-0.230733	-0.364727	-0.407538	-0.0501588	-0.148648	0.344189	-0.330292	-0.312314	-0.384712	0.319059	-0.315751	-0.0602919	0.0612531	0.339393	0.174788	0.296204	0.324888	0.263979	0.157544	0.153009	-0.124162	0.333725	0.267843	0.0718715	0.255661	0.0874465	-0.0582442
7	-0.0157447	0.290331	0.121591	0.379915	0.00635942	0.0759137	0.454491	-0.0326941	0.0183704	-0.138754	0.322804	0.391855	-0.095381	0.118597	-0.191321	0.222014	0.130431	0.221462	-0.0351143	0.278926	0.491633	0.368009	-0.0294766	-0.039061	0.0596589	-0.0397045	-0.332895	0.0416609	0.254628	0.0882142	-0.252859	0.348783	-0.103843	-0.292824	-0.101059	0.324707	0.0339272	0.266764	0.124162	0.497774	0.237671	0.3254	0.173192	0.345609	0.336578	0.128474	0.104686	-0.0355833	0.065638
8	-0.0423669	0.319295	0.183263	0.173215	0.234901	0.0255618	0.0372169	0.302578	-0.0194516	-0.089207	0.0911064	0.610661	0.0761384	0.103176	-0.00475717	0.0722024	0.0586505	0.362149	-0.115585	0.481921	0.432659	0.581954	0.288362	-0.0892304	-0.0461248	0.0163492	-0.179848	0.238143	0.0250345	-0.0848912	-0.0338159	0.248927	-0.0597824	-0.137058	-0.192449	0.041416	-0.0180954	0.370042	0.0934623	0.0955955	0.112496	0.383545	0.0624397	0.380725	0.324459	0.254042	0.159565	0.00215265	-0.0441751
9	-0.11052	0.0891012	0.271182	0.129975	0.102098	0.232055	0.313747	-0.15616	0.00187869	-0.0618465	0.198417	0.19908	-0.0372719	0.083091	-0.112169	-0.01319	0.0408783	0.371231	0.0980016	0.281232	0.484749	0.254306	-0.0289473	0.0851305	0.0724348	0.0608066	-0.0349645	0.259451	-0.0711445	-0.0774919	-0.12214	0.145229	0.109059	-0.0807224	-0.0116201	0.0158102	-0.0108242	0.217656	0.0722985	0.185429	0.258109	0.0456356	0.0658989	0.222464	0.0576194	-0.0571583	0.0360891	-0.138586	-0.0817641
10	0.0777343	0.316033	0.363915	0.504923	0.323892	0.215893	0.217953	0.0622419	-0.0361041	0.0991236	0.111573	0.367117	-0.053557	0.271604	0.00305548	0.362746	0.295445	0.385147	0.347187	0.50942	0.35897	0.377883	0.0664682	0.123309	0.209367	0.121544	-0.121908	0.369898	0.105816	0.122686	0.0343723	0.360189	0.161911	0.0460219	0.12849	0.209225	0.117189	0.423959	0.225165	0.285642	0.198219	-0.000266151	0.362177	0.326784	0.0672865	0.093109	0.143981	0.0463703	0.0904355
11	-0.0370519	0.121387	0.130909	0.149023	0.166871	0.160504	0.290338	-0.0631463	-0.120519	-0.0646008	0.227495	0.240245	-0.0798462	0.144075	0.0606187	-0.00565086	0.171653	0.211419	-0.0670707	0.159739	0.225503	0.161985	0.0317981	-0.273954	0.0107505	-0.234439	-0.174956	0.0295553	-0.0491391	-0.147042	-0.159322	0.36467	0.303805	-0.0381422	0.0418949	0.298647	-0.0065272	0.19998	0.102289	0.0431605	0.0663745	-0.0290697	-0.150362	0.111256	0.0509781	0.20121	0.157986	-0.103255	-0.0266504
12	-0.0903938	0.144916	0.243132	0.466291	0.211882	0.0574485	0.351949	0.211444	0.0500113	-0.0462393	0.359981	0.364225	-0.0610762	0.300225	-0.146058	0.153028	0.175816	0.166806	0.0288121	0.584445	0.415092	0.541027	0.353598	-0.0752251	-0.0505634	-0.157103	-0.151435	0.373816	0.150201	0.21565	-0.117123	0.0966575	0.187444	0.0919253	-0.0608859	-0.038251	0.0756328	0.00389725	0.326234	0.385551	0.283579	0.504599	-0.0291104	0.479526	0.13364	0.161947	0.399345	0.211928	-0.296722
13	-0.0539613	0.249839	0.292742	0.288363	0.209797	-0.109452	-0.0451276	0.0808439	-0.360702	-0.071447	0.193668	0.179682	-0.101286	0.374643	-0.214897	0.19633	0.235477	0.335788	-0.140941	0.413382	0.220252	0.307673	0.139247	0.0604658	-0.120268	-0.0394166	-0.120948	-0.0324171	-0.0678181	0.0715668	-0.129024	0.222175	0.0383602	-0.0277139	-0.0885968	0.417156	-0.0301455	0.153992	0.210374	0.30138	0.295257	-0.0776387	-0.0263656	0.17846	0.298819	0.0865725	-0.121174	0.0482293	-0.174412
14	-0.0852586	-0.00689584	0.243194	0.182919	0.0913351	-0.00453311	-0.00605782	0.113328	-0.20291	0.0326374	0.187506	0.359704	0.0266614	-0.00844426	-0.139171	0.0696513	0.282833	0.0802553	-0.0682258	0.222449	0.2628	0.179746	0.0442025	-0.179896	-0.112213	-0.047313	-0.163712	0.101255	-0.0718261	-0.128844	-0.0256717	0.277002	0.0918857	0.0562861	-0.109225	0.0115458	0.0419337	0.143458	0.197421	0.12207	0.0640059	0.183266	0.0578841	-0.0477825	0.177045	0.0539941	-0.190492	0.152784	0.0310196
15	-0.021722	0.117226	0.240143	0.361088	0.216015	-0.0692199	-0.030483	-0.100298	-0.13121	0.0228872	0.278357	0.189498	-0.130002	0.0790938	0.0813742	0.180559	0.212404	0.046438	0.0114076	0.185358	0.308323	0.112583	-0.0901841	-0.0923431	-0.0243726	-0.20503	-0.0321354	-0.0519427	-0.137123	0.0781093	0.120402	0.193923	0.0705647	-0.205573	0.135311	0.26493	-0.0862929	0.441868	0.5112	0.215426	0.127611	0.0940527	0.178928	-0.00779254	-0.098178	0.127463	0.161516	-0.00531544	-0.125075
16	-0.156301	0.0551136	0.343864	0.178668	0.0933076	-0.000699699	-0.0612749	0.21611	0.099984	-0.211665	0.0916205	0.284013	0.0417745	0.0308103	-0.114795	0.189114	0.23147	0.343402	-0.0121513	0.350047	0.230916	0.162393	0.146857	0.181565	-0.0676088	-0.0556775	-0.158865	-0.112749	0.0842371	-0.0687777	-0.299776	0.308449	0.106576	-0.00902458	-0.0792845	0.0872564	-0.0385964	0.0510413	0.0681136	0.189091	0.0410715	0.0549787	0.107705	0.210839	0.0883337	0.00448239	-0.0178763	0.0552852	0.109581
17	-0.165887	0.150744	0.551837	0.353829	0.239893	0.141885	0.258869	0.0901405	-0.333392	-0.102996	0.303174	0.594554	-0.0540123	0.222146	0.159815	0.279826	0.304914	0.473287	0.0583472	0.557034	0.533739	0.476527	0.399698	0.423652	0.257839	0.0285853	-0.0343231	0.2566	0.198797	0.436772	0.196886	0.273425	-0.156079	-0.0766538	-0.052586	0.207415	0.0558121	0.244523	0.2498	0.304838	0.34814	0.0984549	0.158831	0.452105	0.120619	0.100324	-0.0339126	0.0648275	0.10445
18	0.116657	0.358377	0.178353	0.276785	0.402999	0.30523	0.273037	0.0917801	0.0425941	0.078491	0.123043	0.293837	-0.0384721	0.202519	-0.0514648	0.534611	0.189009	0.470209	0.345469	0.500211	0.511372	0.497143	0.233129	-0.156159	-0.133393	-0.118732	-0.0787279	0.393438	-0.12928	-0.100351	-0.213252	0.307352	0.0428679	-0.0372578	0.256416	0.363552	0.245105	0.365052	0.173705	-0.00730763	0.106525	0.257317	0.107913	0.277015	0.0214005	0.0336476	-0.00352632	-0.0255307	0.0391946
19	-0.000646676	0.309216	0.156197	0.273315	0.255809	0.193945	0.177415	0.135179	0.197414	-0.180805	0.367308	0.44556	-0.0103304	0.22073	-0.0760492	0.439563	0.246877	0.35836	0.13225	0.4001	0.347959	0.408823	-0.0314718	0.123247	0.188233	0.0780224	-0.0378997	0.422386	0.197642	0.245235	0.0588711	0.507645	0.110645	-0.0923864	-0.108086	0.177772	0.123214	0.543195	0.277031	0.139412	0.0831496	0.0866897	0.307344	0.149761	0.199096	0.128614	-0.30648	0.058976	0.261742
20	-0.11273	0.276869	0.268356	0.184764	0.177454	0.25723	0.288695	0.0918513	0.0740813	-0.148566	0.265411	0.299638	0.0442698	0.148201	-0.088925	0.218266	0.293566	0.304609	0.210131	0.566128	0.435129	0.339097	0.294185	0.319041	0.342555	-0.124233	-0.164556	0.230936	0.132451	0.352052	-0.0494666	0.439147	0.262495	0.0398912	0.0612646	-0.00149908	0.118257	0.477751	0.513537	0.168557	0.295526	0.0235745	0.400741	0.0622863	-0.163316	0.123115	0.0979121	-0.228767	0.305269
Lateral parietal cortex
Subject	Vertex1	Vertex2	Vertex3	Vertex4	Vertex5	Vertex6	Vertex7	Vertex8	Vertex9	Vertex10	Vertex11	Vertex12	Vertex13	Vertex14	Vertex15	Vertex16	Vertex17	Vertex18	Vertex19	Vertex20	Vertex21	Vertex22	Vertex23	Vertex24	Vertex25	Vertex26	Vertex27	Vertex28	Vertex29	Vertex30	Vertex31	Vertex32	Vertex33	Vertex34	Vertex35	Vertex36	Vertex37	Vertex38	Vertex39	Vertex40	Vertex41	Vertex42	Vertex43	Vertex44	Vertex45	Vertex46	Vertex47	Vertex48	Vertex49
1	-0.145621	0.267947	0.321873	0.0135498	0.721283	-0.265684	0.591806	0.50892	0.020935	-0.145976	-0.118409	0.466049	0.361283	-0.319991	0.182016	-0.14846	0.483471	0.0668867	0.262819	0.640321	0.432048	-0.290837	0.148309	-0.487669	-0.103372	0.583961	0.677084	0.164534	-0.133896	0.250129	0.0727842	0.276244	0.566614	0.280956	0.0531038	0.439532	0.293984	-0.28032	0.0658096	-0.00162841	-0.166449	0.0579907	0.527621	0.46293	-0.143579	0.368871	-0.190846	0.0409415	0.135467
2	0.127579	0.327365	0.389681	0.0874133	0.507958	-0.0799292	0.307789	0.0923452	0.262005	0.0952622	-0.0363594	0.163125	0.477402	-0.105487	-0.0483099	-0.214996	0.358883	0.122218	0.545901	0.612949	0.542919	-0.260027	0.316141	-0.0254205	0.184627	0.171588	0.627269	0.198662	-0.059748	0.138513	0.312233	0.411963	0.592657	0.48935	0.146496	0.468646	0.205554	0.334548	-0.255665	-0.165448	-0.120226	0.118443	0.627109	0.352399	0.0665605	0.458066	0.0171376	-0.00401671	-0.0581947
3	-0.165796	0.0351032	0.411758	0.140585	0.436376	-0.514124	0.630125	0.59497	0.248104	0.68023	0.0369749	0.249109	0.512754	0.362335	0.0204085	0.178037	-0.177949	-0.213562	-0.0668654	0.702764	0.0165478	-0.423771	-0.40015	-0.354818	-0.38579	0.645123	0.746088	0.0599912	-0.140448	0.465383	0.77892	0.343503	0.652976	0.760049	0.434359	0.443127	0.513065	-0.291905	0.157549	0.112719	-0.0540027	0.1986	0.450694	0.152442	0.214607	0.701178	0.31648	0.429332	0.503481
4	-0.160527	-0.165948	0.0276067	-0.067073	0.434389	-0.412872	0.697941	0.440909	-0.132215	0.143571	-0.0289191	0.354634	0.326518	0.0107613	0.217495	-0.0482541	0.0413124	-0.138439	-0.254894	0.635669	0.745956	-0.267121	-0.352151	-0.364778	0.302637	0.626564	0.718651	-0.186411	-0.112357	0.466504	0.451026	-0.0404512	0.429873	0.419626	0.080272	0.271545	-0.179363	-0.383443	0.0224245	0.20857	-0.1789	0.0926523	0.465139	0.358559	-0.180449	0.611262	-0.273315	0.118086	0.0535443
5	-0.0748422	0.419955	0.0401274	0.0499784	0.583447	-0.188806	0.623504	0.197072	0.349773	0.318369	0.123796	0.512884	0.556971	0.388908	0.474133	0.268707	-0.153366	0.329787	0.300902	0.70102	0.43438	-0.333863	0.140228	0.0993316	-0.407634	0.600022	0.679683	0.23869	-0.000605248	0.421246	0.427504	0.377903	0.653485	0.526746	0.405725	0.672937	0.0409336	-0.0909529	0.142612	0.472345	0.1777	0.18426	0.661526	0.531909	0.084283	0.55412	-0.00925092	0.167192	0.307303
6	-0.170004	0.392183	0.287472	-0.120279	0.347947	-0.193056	0.618648	0.422778	0.550508	0.658213	-0.281156	0.465769	0.316134	0.206706	0.464718	-0.22305	-0.282688	0.453068	0.619685	0.798607	0.267324	-0.21371	0.104778	-0.467188	-0.289603	0.287384	0.780916	-0.414427	0.121624	0.251522	0.424321	0.19266	0.505916	0.705683	0.538291	0.637005	0.420408	-0.463564	0.394215	0.200243	-0.079439	0.327055	0.484396	0.280475	0.316375	0.6976	0.108423	0.395654	0.255371
7	-0.30888	-0.199832	0.603467	-0.0949336	0.498821	-0.178008	0.524535	0.239373	0.276983	0.21473	-0.129738	0.193746	0.189577	-0.174761	0.423075	0.0123203	0.426569	-0.149058	-0.0274809	0.610862	0.246359	-0.129987	0.384616	-0.246155	-0.301931	0.205841	0.638241	0.0301766	-0.223598	0.185109	0.443817	0.192389	0.4518	0.515204	0.212393	0.316384	0.0229833	0.284936	0.072956	0.0756009	-0.113319	-0.118704	0.487554	0.271583	-0.0133925	0.590605	-0.192415	0.0473893	0.215609
8	-0.400344	0.275273	0.307646	-0.154943	0.5748	0.203596	0.487122	0.0404753	-0.0585904	0.15881	-0.102649	0.306235	0.260586	0.0413594	0.367884	0.0245897	0.115078	0.324348	0.41324	0.517622	0.370313	-0.171878	0.204087	-0.294563	-0.408025	0.0786212	0.513024	-0.112168	-0.251115	0.0225278	0.339074	0.224172	0.436055	0.41563	0.158939	0.502568	-0.0578155	-0.142965	0.20348	-0.0486537	0.0602212	0.0622194	0.548734	0.0255337	0.150277	0.709533	0.137273	0.259505	0.32975
9	0.0226949	0.132804	0.347919	0.0360151	0.424027	-0.394613	0.500059	0.133754	0.213774	0.289488	0.0982081	0.1586	0.614594	-0.199092	0.143349	0.0975111	0.209319	0.125616	-0.162399	0.607744	0.527159	-0.436938	-0.412026	-0.378406	-0.326133	0.612904	0.50798	-0.177989	-0.113875	0.153809	0.269734	-0.112969	0.24428	0.457456	0.256287	0.344949	0.393968	0.153034	0.205203	0.174149	-0.120465	0.310083	0.397313	0.51796	0.574716	0.535435	-0.0811046	0.447743	0.0712441
10	-0.236172	0.0773349	0.537435	0.0254714	0.525349	0.0101979	0.265835	0.298797	0.0088682	-0.108724	-0.0407827	0.249349	0.623133	-0.369755	0.157459	0.240423	0.0135196	0.0093961	0.190719	0.679571	0.427217	-0.362152	0.250316	0.0596414	-0.0769971	0.516907	0.734582	0.0117588	-0.371301	0.173574	0.556943	0.21039	0.552869	0.527331	0.013216	0.596329	0.491556	-0.118291	-0.0471603	0.103743	0.376454	0.477003	0.454105	0.559208	0.390831	0.672075	0.138421	0.46066	0.274927
11	0.0744452	-0.343635	-0.0234253	0.227114	0.523458	-0.184345	0.471126	0.44592	0.0899621	0.259577	0.00264485	0.207395	0.404902	0.0399239	0.00689683	0.0613944	-0.2543	-0.214603	-0.133073	0.569716	0.253277	-0.274485	0.259784	-0.0391509	-0.245324	0.46511	0.559862	0.296481	-0.0130851	0.403843	0.504145	-0.20454	0.530461	0.450266	0.283086	0.259926	0.0377894	-0.141222	-0.166069	-0.0372819	0.00690712	0.37855	0.376499	0.443966	0.272418	0.577263	-0.00982015	0.272515	0.413011
12	-0.153918	0.244093	0.172026	-0.343829	0.585823	-0.449471	0.515892	0.210666	0.462858	0.32326	-0.062407	0.155773	0.200977	-0.291501	0.0895362	-0.314073	0.210001	0.102032	0.540414	0.660103	0.272836	0.211054	-0.222583	-0.460003	-0.207388	0.604647	0.488728	-0.0461137	0.0937436	0.362922	0.529666	0.385466	0.439269	0.30965	0.0223864	0.330294	0.358525	-0.272276	0.218218	0.0956419	-0.169236	0.0722967	0.355335	-0.0814676	-0.227184	0.285172	-0.204978	-0.0570397	-0.0814688
13	-0.0887987	-0.0463732	0.328803	0.0615325	0.41978	-0.255589	0.473589	0.265261	-0.188229	0.0725185	-0.142057	0.111844	0.297957	0.0218467	0.183836	-0.181064	-0.278445	-0.274498	0.297437	0.26247	0.264932	-0.420904	0.427085	0.0486427	0.170831	0.166779	0.535851	0.178809	-0.251021	0.231179	0.453613	-0.0619261	0.428493	0.419908	0.0916009	0.3512	0.0476084	0.0157402	-0.204684	-0.0929826	-0.0572666	0.0577113	0.348354	0.279062	-0.0511553	0.247481	0.0781813	0.088427	0.194917
14	-0.00315459	-0.0250599	0.315942	-0.226329	0.355858	-0.265208	0.400495	0.417155	0.173698	0.0107545	-0.153268	0.0774374	0.310592	-0.0657796	0.0898272	0.0634005	-0.00251915	-0.379083	-0.253376	0.250216	0.439883	-0.41788	0.0985666	-0.0329963	-0.168253	0.358786	0.577288	0.124775	-0.0407726	0.0970723	0.126922	0.180542	0.462256	0.396227	0.168714	0.315124	-0.197776	-0.266701	-0.0483321	-0.0382254	-0.0848474	0.0176326	0.453316	0.0174028	-0.12745	0.371709	-0.139915	-0.0438863	-0.0468773
15	-0.242113	0.0758004	0.374101	0.0996136	0.383835	-0.0157077	0.443749	0.0332144	-0.0270632	0.245889	-0.0634403	0.126946	0.304871	-0.0521593	0.311945	-0.125619	0.167533	-0.171724	-0.314122	0.418254	0.489787	-0.23253	0.157494	-0.26835	-0.0231194	0.346767	0.527013	-0.123132	-0.235802	-0.13251	0.304461	0.262959	0.526397	0.491898	0.176192	0.418336	0.129116	-0.00502953	-0.0573306	-0.00878601	-0.113181	0.161591	0.400075	0.388306	0.178234	0.378843	0.143335	0.195033	0.00489629
16	-0.328548	-0.0438358	0.24737	-0.182713	0.268003	-0.30215	0.511107	0.597742	0.187929	0.137238	-0.0559406	0.419159	0.453201	-0.151189	0.284051	0.193405	-0.259637	0.0554608	0.13317	0.658016	0.596443	0.0174346	-0.0199014	-0.225163	-0.125061	0.615559	0.779166	0.329684	-0.391753	0.532347	0.438762	0.264618	0.605012	0.18889	0.200076	0.393244	0.0101231	-0.196687	-0.0470525	0.123881	0.099893	0.207992	0.586633	0.339277	-0.092078	0.462603	-0.104714	0.0836651	-0.0508904
17	-0.258793	-0.124933	0.332498	-0.0134323	0.514497	-0.478546	0.611186	0.424789	0.0378611	-0.155891	-0.111624	0.423933	0.29454	-0.303528	0.360724	0.0919893	0.0379099	0.195064	0.535776	0.675882	0.203835	-0.48493	-0.191602	0.536402	0.0733631	0.727958	0.560434	0.0475054	-0.156951	0.163841	0.396817	-0.0332352	0.400025	0.462913	0.247091	0.433516	0.151991	-0.223747	-0.00158655	0.0910909	-0.168235	-0.174974	0.628613	0.459392	0.0505751	0.496842	-0.0950015	0.143441	0.296292
18	0.2222	0.338304	0.553466	-0.256305	0.647167	-0.245607	0.506959	0.59309	0.587203	0.0111337	-0.145443	0.283127	0.641131	0.37458	0.305033	0.300391	-0.093449	0.250676	0.628813	0.735421	0.591456	-0.198731	0.23331	-0.124102	-0.108327	0.580213	0.703474	0.442241	0.236596	0.607748	0.59494	0.695081	0.637463	0.444823	0.160075	0.607867	0.493208	0.316285	-0.353045	-0.106041	0.16177	0.201702	0.620177	0.575663	0.396698	0.623621	0.0847747	0.648409	0.576494
19	-0.193335	-0.00500393	0.507094	-0.0628486	0.731483	-0.0943133	0.612859	0.309813	0.218945	0.218895	-0.0882652	0.553847	0.541668	-0.297352	0.349057	0.00765642	0.375696	-0.0248853	0.269325	0.528138	0.247062	-0.521766	0.518965	-0.455548	0.0116356	0.422268	0.665319	0.0332973	-0.227254	0.382165	0.448971	0.453427	0.517264	0.276828	0.113609	0.217495	0.241155	-0.0273375	-0.0942048	0.121988	-0.0503332	0.156508	0.557641	0.617697	-0.105312	0.687115	-0.368232	0.188679	0.5928
20	-0.275423	0.00514788	0.476611	0.0985625	0.304822	-0.216354	0.416233	-0.0985082	-0.0949757	0.202221	0.020935	0.250693	0.386302	0.244908	0.225592	-0.0846881	-0.217767	0.0905234	0.115986	0.350012	0.345837	-0.427609	0.262339	-0.235682	-0.355381	0.0236675	0.422728	-0.361737	-0.139561	-0.0627477	0.341192	0.158856	0.39538	0.433002	0.316828	0.311956	0.333694	0.0370305	0.0902484	0.0750843	-0.116218	0.154401	0.470285	0.404005	0.12792	0.414248	0.233023	0.399633	0.114167
Occipital cortex
Subject	Vertex1	Vertex2	Vertex3	Vertex4	Vertex5	Vertex6	Vertex7	Vertex8	Vertex9	Vertex10	Vertex11	Vertex12	Vertex13	Vertex14	Vertex15	Vertex16	Vertex17	Vertex18	Vertex19	Vertex20	Vertex21	Vertex22	Vertex23	Vertex24	Vertex25	Vertex26	Vertex27	Vertex28	Vertex29	Vertex30	Vertex31	Vertex32	Vertex33	Vertex34	Vertex35	Vertex36	Vertex37	Vertex38	Vertex39	Vertex40	Vertex41	Vertex42	Vertex43	Vertex44	Vertex45	Vertex46	Vertex47	Vertex48	Vertex49
1	0.278843	0.387915	0.374443	0.307594	0.306801	0.503556	0.496714	0.270295	0.25257	0.450441	0.0641307	0.42974	0.52389	0.136207	0.557785	0.422688	0.460119	0.376119	0.452106	0.505948	0.314034	0.272661	0.112252	0.460187	0.411217	0.635489	0.666977	0.540924	0.336055	0.247856	0.531164	0.202153	-0.00100536	-0.191315	0.245645	0.326058	0.53008	0.226483	0.29832	0.499317	0.208363	0.330228	0.484216	0.376565	0.223305	0.126585	0.493155	0.427067	0.189233
2	0.0561371	0.389307	0.026313	-0.0843604	0.569532	0.223043	0.631772	0.437316	0.323275	0.206984	0.223385	0.0821492	0.270784	-0.117538	-0.0319144	0.387219	0.481979	0.111395	0.220172	0.167628	0.254582	0.24942	0.262964	0.358297	0.29572	0.493642	0.307203	0.397668	0.221088	0.150048	0.305679	0.208973	-0.16389	-0.131153	0.337997	0.277726	0.283122	0.244108	0.344017	0.466161	0.201906	0.476082	0.357433	0.35246	0.316739	0.151136	0.315367	0.174668	0.0450003
3	-0.098353	0.485031	0.126756	0.235885	0.687705	0.545071	0.753604	0.211814	0.611691	0.267538	0.37664	0.551283	0.3653	0.0544578	0.17313	0.335005	0.691076	0.231832	0.493117	0.514191	0.537671	0.350172	0.507815	0.577979	0.551332	0.754828	0.641743	0.661425	0.520447	0.616774	0.501934	0.405933	0.00118816	-0.245067	0.447222	0.173732	0.721973	0.321952	0.32108	0.275797	0.401113	0.674914	0.518013	0.549541	0.486545	0.461534	0.511935	0.420091	0.505346
4	0.111199	0.537361	0.158473	0.225014	0.383658	0.354666	0.538778	0.450939	0.334253	0.175195	0.108772	0.434608	0.461519	0.188193	0.45779	0.616075	0.544764	0.212726	0.165493	0.256769	0.424039	0.262319	0.188696	0.382444	0.257293	0.584101	0.527872	0.643283	0.0715118	0.463556	0.683742	0.0505041	-0.0495296	-0.0267916	0.144472	0.274258	0.409766	0.336724	0.462333	0.471333	0.330528	0.369067	0.483137	0.269953	0.439209	0.277376	0.482675	0.0229365	0.247002
5	0.130442	0.613995	0.375348	0.450626	0.645996	0.303655	0.65752	0.445969	0.33625	0.0892723	0.117107	0.327675	0.206946	0.28915	0.262464	0.463025	0.68964	0.264321	0.459159	0.438829	0.598525	0.362061	0.362839	0.62544	0.313165	0.664607	0.503747	0.596492	0.473893	0.501606	0.674238	0.290934	0.109927	-0.0140384	0.359475	0.385473	0.467	0.251047	0.424751	0.482955	0.341109	0.58819	0.522158	0.475947	0.418898	0.303751	0.424849	0.411523	0.224311
6	-0.138711	0.458606	0.0653376	0.364055	0.60343	0.289696	0.299381	0.225812	0.353675	0.237628	0.422568	0.328611	0.494343	-0.360117	0.277123	0.285932	0.575139	0.286758	0.343623	0.394097	0.278451	0.222986	0.356964	0.556656	0.298228	0.435878	0.444689	0.390457	0.30508	0.362076	0.396082	0.181541	0.236349	-0.0247666	0.40072	0.449409	0.616635	0.202234	0.24367	0.115945	0.282686	0.560578	0.367481	0.521582	0.432846	0.126767	0.310756	0.352553	0.0124508
7	0.296148	0.336118	0.243245	0.408394	0.351696	0.207523	0.399586	0.242997	0.519128	0.108087	0.218296	0.224861	0.349852	0.247128	0.260369	0.422206	0.447404	0.412098	0.422127	0.136642	0.389366	0.260014	0.200567	0.37628	0.340489	0.375446	0.434714	0.592005	0.1051	0.275563	0.433461	0.129542	0.104314	0.271607	0.418304	0.145406	0.515319	0.222294	0.332094	0.106004	0.176263	0.341245	0.221446	0.403154	0.343277	0.0583123	0.341392	-0.0204892	0.128808
8	0.162382	0.609617	0.0393033	0.445566	0.54855	0.230893	0.641875	-0.099689	0.251889	0.32805	0.257137	0.296565	0.344681	0.392863	0.406404	0.345472	0.534474	0.368987	0.213821	0.352098	0.385502	0.204902	0.377916	0.577446	0.499883	0.464278	0.174994	0.590825	0.517217	0.430455	0.637912	0.372179	0.342555	0.169671	-0.00744053	0.419114	0.434241	-0.187245	0.340575	-0.23342	0.0653048	0.546729	0.475102	0.320053	0.303081	0.285902	0.374026	0.252889	0.202708
9	-0.0708147	0.43519	0.038102	0.192333	0.433787	0.354386	0.329272	0.201855	0.0124255	0.214858	0.220783	0.32687	0.229696	0.130381	0.359357	0.138416	0.479371	0.0687099	0.164276	0.140308	0.186929	0.133756	0.154214	0.362305	0.219514	0.472866	0.437608	0.49733	0.253938	0.0100377	0.393053	0.0509693	-0.0855915	-0.0164934	0.128206	0.000615983	0.273566	0.189588	0.158896	0.254266	0.243757	0.444551	0.327763	0.332355	0.281984	0.196546	0.268934	0.106362	0.189812
10	-0.0908206	0.498541	0.514644	0.396887	0.581754	0.32619	0.61901	0.329983	0.377387	0.40955	0.217086	0.307239	0.310961	0.177816	0.410599	0.506304	0.600939	0.156667	0.300099	0.440527	0.378243	0.298614	0.321147	0.637036	0.458386	0.508997	0.45673	0.640266	0.344903	0.390467	0.432287	0.246414	0.249415	0.0302746	0.263247	0.506111	0.308989	0.294259	0.292354	0.423641	0.28486	0.607777	0.412638	0.514152	0.41224	0.245655	0.448656	0.356885	0.213869
11	0.34012	0.330107	0.0348075	0.314087	0.579585	0.353609	0.463163	0.12306	0.306052	0.216477	0.218122	0.186653	0.251759	0.131343	0.381545	0.231306	0.493278	0.192528	0.178923	0.314082	0.243474	0.0862065	0.213133	0.491227	0.262443	0.465487	0.447137	0.506224	0.246241	0.339085	0.387034	0.21189	-0.0216261	-0.279205	0.194444	0.0704504	0.0890342	0.0920814	0.235474	0.115247	0.101696	0.569555	0.385752	0.51187	0.324684	-0.00120315	0.261637	0.190494	0.115912
12	0.0245298	0.2951	0.0699395	0.180078	0.219804	0.295047	0.240989	0.227538	0.272326	-0.142146	0.0679803	0.204678	0.244276	-0.0374191	0.24505	0.15474	0.418352	0.0165314	0.114109	0.0781223	0.321708	0.245764	0.0827488	0.270967	0.26597	0.383954	0.394742	0.496341	0.214283	0.170713	0.392363	0.216534	-0.0533499	-0.0918449	0.263424	0.200153	0.491725	0.185083	0.334452	0.348848	0.0814499	0.303677	0.244463	0.141928	0.113134	0.0809662	0.232969	0.0378265	-0.000834026
13	0.118568	0.376908	0.0595375	0.251556	0.411072	0.334089	0.449363	0.417858	0.19496	0.268793	0.0894866	0.302644	0.29747	0.146668	0.306882	0.216445	0.356522	0.211739	0.31169	0.282212	0.408544	0.354535	0.284266	0.326794	0.259177	0.457031	0.37852	0.590695	0.0692521	0.217676	0.661976	0.171696	0.108032	-0.00538206	0.246821	0.257588	0.297921	0.369016	0.59712	0.565315	0.0635939	0.444782	0.393805	0.363357	0.269373	0.23475	0.286907	0.133705	0.182978
14	0.0566816	0.320106	0.0347394	0.215711	0.386276	0.154735	0.418726	0.447756	0.356538	0.251134	0.0030294	0.243596	0.0467736	0.0963601	0.288115	0.226558	0.373637	0.160405	0.234805	0.225646	0.357842	0.168992	0.15999	0.29157	0.217984	0.379283	0.330272	0.267435	0.310871	0.305822	0.563675	0.121042	0.103368	0.1144	0.338722	0.132127	0.493803	0.379666	0.359068	0.449962	-0.0216215	0.360218	0.293796	0.382864	0.362254	0.0798411	0.302764	0.0596326	0.0812118
15	0.117974	0.407917	-0.00990915	0.285219	0.594841	0.231333	0.436786	0.33065	0.160142	-0.000446892	0.0941768	0.264658	0.108005	0.272756	0.300675	0.449316	0.450037	0.165559	0.239056	0.303176	0.247753	0.086352	0.18324	0.48544	0.326361	0.52753	0.389063	0.549704	0.157124	0.211567	0.393789	0.0564709	0.127505	0.0922142	0.143565	0.141521	0.317589	0.165396	0.326667	0.341819	0.0106971	0.586233	0.468359	0.478186	0.2696	0.0238193	0.212599	0.0561252	0.141702
16	0.0826502	0.286937	0.10403	0.225611	0.399776	0.29679	0.476123	0.33676	-0.0491722	-0.00829503	-0.0145772	0.294309	0.32874	0.333107	0.290368	0.329862	0.361437	0.0789496	0.138197	0.285249	0.162015	0.0326907	0.180624	0.437497	0.240442	0.512229	0.515609	0.550665	0.0909582	0.339034	0.424806	0.136895	0.117518	-0.3133	-0.03353	0.216449	0.142537	0.148446	0.36316	0.313732	0.123507	0.437714	0.329817	0.291771	0.17231	0.199828	0.234488	-0.0518796	0.196
17	0.461285	0.581882	0.0300082	0.473873	0.451007	0.53397	0.627874	-0.0193547	0.229063	0.459933	0.315477	0.343595	0.53201	0.198031	0.292846	0.317667	0.543526	0.285846	0.32148	0.578828	0.282286	0.209683	0.382527	0.582742	0.418212	0.689146	0.64464	0.592202	0.429589	0.290259	0.653873	0.0853527	-0.281069	-0.51609	0.157308	-0.00392371	0.444935	-0.0803352	0.570709	0.043482	-0.078904	0.523345	0.542817	0.357099	0.290679	0.108426	0.482618	0.525857	0.379267
18	-0.248046	0.342764	0.00398185	0.269161	0.170497	0.284156	0.468063	0.318626	0.134609	0.0746914	-0.0284768	0.217977	0.24856	0.103804	0.510461	0.330199	0.327863	0.16793	0.191315	0.521919	0.36301	0.227993	0.174608	0.221398	0.125124	0.610752	0.437801	0.467577	0.20583	0.402751	0.510209	0.036873	0.0394343	-0.0663775	0.0979697	0.0645461	0.183718	0.309645	0.411871	0.304624	0.0802071	0.200476	0.249752	0.0621572	0.0899593	0.0872845	0.216271	0.00553671	0.0731988
19	0.26261	0.518554	0.462378	0.459697	0.409865	0.371504	0.584211	0.52047	0.332344	0.487064	0.391784	0.497824	0.364994	0.19897	0.359064	0.362752	0.569785	0.464156	0.263091	0.446867	0.27095	0.355029	0.233069	0.516713	0.262909	0.666312	0.591895	0.561193	0.301914	0.363956	0.517959	0.258032	0.266157	-0.0388392	0.367873	0.368819	0.364581	0.330752	0.499085	0.281399	0.0706169	0.499525	0.480195	0.358564	0.329662	0.281031	0.553853	0.419234	0.471922
20	0.188028	0.344713	-0.0181332	0.377722	0.400736	-0.0352796	0.419267	-0.170719	0.35975	0.0524761	0.242968	0.272691	0.302586	0.0305943	0.312171	0.300251	0.579605	0.399722	0.105287	0.292546	0.359489	0.170576	0.239343	0.425419	0.192529	0.470497	0.261147	0.214839	0.10819	0.200995	0.463085	0.139925	-0.267	0.0682868	0.214881	0.329689	0.366007	-0.0765458	0.348879	0.0153497	-0.0467407	0.494724	0.304931	0.360929	0.280874	0.203409	0.0238656	0.113773	0.120171
Functional connectivity maps - GSP DCGAN
Temporal cortex
Subject	Vertex1	Vertex2	Vertex3	Vertex4	Vertex5	Vertex6	Vertex7	Vertex8	Vertex9	Vertex10	Vertex11	Vertex12	Vertex13	Vertex14	Vertex15	Vertex16	Vertex17	Vertex18	Vertex19	Vertex20	Vertex21	Vertex22	Vertex23	Vertex24	Vertex25	Vertex26	Vertex27	Vertex28	Vertex29	Vertex30	Vertex31	Vertex32	Vertex33	Vertex34	Vertex35	Vertex36	Vertex37	Vertex38	Vertex39	Vertex40	Vertex41	Vertex42	Vertex43	Vertex44	Vertex45	Vertex46	Vertex47	Vertex48	Vertex49
1	0.502073	0.462148	0.515627	0.500788	0.454313	0.453031	0.441714	0.405959	0.519782	0.515336	0.525662	0.491236	0.512028	0.4637	0.504067	0.540956	0.519324	0.540614	0.511106	0.437333	0.501821	0.545628	0.473138	0.484947	0.516077	0.819365	0.519838	0.841912	0.509303	0.830103	0.766785	0.804762	0.809906	0.586642	0.568912	0.822571	0.748915	0.81813	0.888753	0.5864	0.527934	0.479474	0.515568	0.46059	0.554657	0.522585	0.535975	0.487752	0.518493
2	0.437298	0.526908	0.505764	0.436841	0.506583	0.469349	0.481476	0.453268	0.483632	0.48971	0.455536	0.456527	0.428747	0.475378	0.489364	0.384653	0.439042	0.409083	0.483682	0.471873	0.508889	0.428028	0.475237	0.511867	0.437715	0.870666	0.879103	0.837127	0.842961	0.818731	0.865146	0.924472	0.911757	0.82241	0.866489	0.879793	0.871987	0.851669	0.895032	0.861593	0.824153	0.787386	0.798452	0.773735	0.491626	0.755575	0.463443	0.406237	0.561212
3	0.543519	0.34687	0.293146	0.404196	0.324553	0.412459	0.382822	0.37543	0.367718	0.392059	0.292121	0.285717	0.318587	0.300679	0.394268	0.365558	0.32295	0.415134	0.393237	0.434171	0.317125	0.846075	0.35773	0.866442	0.87315	0.834253	0.888112	0.8481	0.868953	0.902226	0.895304	0.862077	0.853421	0.784442	0.821319	0.942649	0.453079	0.338979	0.379508	0.373039	0.330619	0.319179	0.252223	0.224959	0.261889	0.307867	0.224769	0.327309	0.372689
4	0.538312	0.6729	0.528561	0.797172	0.762236	0.802349	0.487297	0.766331	0.775461	0.803109	0.782092	0.827346	0.802754	0.705403	0.540064	0.522852	0.501182	0.463218	0.522405	0.529667	0.460805	0.521953	0.48154	0.439888	0.729816	0.505668	0.743837	0.778866	0.796349	0.786719	0.821648	0.772601	0.805101	0.778497	0.804615	0.670585	0.698245	0.693339	0.500415	0.528928	0.486106	0.514678	0.449772	0.446527	0.50481	0.514254	0.46023	0.435172	0.524614
5	0.426248	0.457064	0.500511	0.461722	0.515501	0.507367	0.509553	0.631477	0.431335	0.778906	0.859316	0.907516	0.516902	0.842298	0.874829	0.614583	0.894372	0.424091	0.550276	0.490627	0.539997	0.522181	0.428858	0.459325	0.50789	0.570915	0.515435	0.484369	0.735231	0.88923	0.81794	0.840857	0.863266	0.839909	0.888868	0.850031	0.844876	0.516095	0.442736	0.444737	0.480295	0.42045	0.50262	0.450597	0.452176	0.349606	0.418524	0.372099	0.439981
6	0.493433	0.492772	0.488789	0.519253	0.514006	0.492963	0.536463	0.553522	0.794627	0.562049	0.512032	0.7988	0.816307	0.77521	0.788595	0.511936	0.699276	0.52979	0.515323	0.526561	0.480954	0.551576	0.482858	0.451792	0.720255	0.744467	0.768075	0.776609	0.83304	0.798454	0.852611	0.839901	0.83675	0.861615	0.78196	0.780445	0.830983	0.813163	0.785201	0.490343	0.518972	0.469768	0.522355	0.445581	0.500751	0.518666	0.470548	0.446048	0.475588
7	0.675183	0.679011	0.262258	0.369173	0.401817	0.295486	0.292561	0.261578	0.32087	0.356841	0.312911	0.253629	0.288397	0.213444	0.238892	0.184339	0.255313	0.300029	0.27796	0.333842	0.301966	0.345808	0.301893	0.343843	0.289661	0.272585	0.362545	0.248873	0.296214	0.241621	0.343634	0.277999	0.246958	0.301821	0.404872	0.344727	0.361177	0.350372	0.281795	0.684323	0.737808	0.468087	0.330712	0.747943	0.685572	0.63196	0.711284	0.729775	0.755149
8	0.405296	0.425507	0.456426	0.449286	0.542788	0.465817	0.746877	0.462907	0.445048	0.522315	0.75864	0.379784	0.492782	0.466023	0.743067	0.421001	0.40875	0.426895	0.736979	0.726915	0.414667	0.352121	0.750095	0.750644	0.768809	0.752639	0.829225	0.812334	0.824754	0.854042	0.81683	0.795934	0.754833	0.841003	0.819387	0.749914	0.74966	0.815971	0.455809	0.411207	0.521817	0.45195	0.431533	0.483373	0.476221	0.482217	0.415605	0.444888	0.419646
9	0.5325	0.527342	0.825588	0.819171	0.83638	0.813966	0.849707	0.852882	0.820988	0.806198	0.906829	0.832732	0.829846	0.831392	0.531223	0.512476	0.518242	0.528557	0.530051	0.525725	0.488654	0.500301	0.498091	0.506415	0.513728	0.645313	0.618162	0.877454	0.815831	0.817636	0.888093	0.858891	0.840477	0.818236	0.839871	0.620091	0.515214	0.546803	0.524163	0.540157	0.453664	0.475181	0.414264	0.415251	0.421924	0.423137	0.417993	0.446413	0.519416
10	0.73304	0.85948	0.857642	0.757493	0.787358	0.800306	0.864717	0.810676	0.860308	0.839554	0.784856	0.826344	0.824107	0.775492	0.775537	0.89919	0.780964	0.814692	0.82908	0.773141	0.685116	0.803771	0.835268	0.84406	0.81957	0.783787	0.797875	0.842835	0.758017	0.903883	0.738396	0.865532	0.819942	0.834628	0.767419	0.755748	0.425047	0.394624	0.508674	0.324629	0.349356	0.395803	0.371089	0.32499	0.308067	0.340721	0.262807	0.303691	0.323311
11	0.437416	0.494338	0.48167	0.510744	0.532804	0.512745	0.555012	0.540293	0.560149	0.545519	0.526695	0.562392	0.556934	0.617889	0.472113	0.555377	0.503094	0.528259	0.843116	0.797985	0.847006	0.836169	0.824677	0.841197	0.853825	0.87165	0.88434	0.867594	0.906093	0.909253	0.833575	0.864175	0.846969	0.897804	0.824137	0.819947	0.872474	0.807795	0.60489	0.564878	0.494154	0.532703	0.552733	0.510835	0.533962	0.569427	0.505543	0.474148	0.52317
12	0.321216	0.282514	0.339807	0.283874	0.273997	0.321603	0.354613	0.362912	0.328816	0.429004	0.401705	0.40621	0.415161	0.422071	0.44176	0.429641	0.40173	0.313878	0.456855	0.414051	0.562779	0.866889	0.759466	0.773618	0.898099	0.791177	0.808753	0.836903	0.782126	0.87017	0.823988	0.861202	0.847273	0.863992	0.858709	0.811878	0.849794	0.801734	0.804882	0.792216	0.850173	0.776874	0.420289	0.750096	0.721098	0.845551	0.758685	0.781729	0.834533
13	0.800597	0.463919	0.528739	0.50008	0.437796	0.318247	0.43454	0.362022	0.431519	0.338158	0.379707	0.308238	0.288521	0.364707	0.276192	0.295266	0.335074	0.429785	0.401055	0.431258	0.439537	0.340206	0.512688	0.371498	0.539886	0.803094	0.846917	0.825605	0.78861	0.770874	0.906476	0.795086	0.802746	0.793703	0.835406	0.774102	0.780506	0.823617	0.816817	0.833856	0.80821	0.782455	0.809407	0.840134	0.842328	0.844619	0.786752	0.772337	0.706139
14	0.214323	0.250168	0.224612	0.295	0.297588	0.414958	0.368135	0.276608	0.240081	0.420017	0.919426	0.472422	0.872427	0.963658	0.834628	0.837063	0.824592	0.869881	0.886269	0.808421	0.808161	0.821345	0.831052	0.912849	0.802419	0.925546	0.807687	0.802139	0.860501	0.832388	0.824472	0.844216	0.840787	0.817452	0.829057	0.84004	0.828819	0.843035	0.801981	0.727294	0.553484	0.880686	0.382597	0.379377	0.434697	0.395133	0.410554	0.558239	0.481758
15	0.762688	0.76325	0.789086	0.808112	0.766386	0.788641	0.884075	0.417711	0.813082	0.676778	0.432197	0.53652	0.456147	0.500758	0.469124	0.399372	0.392793	0.424001	0.447073	0.446462	0.417333	0.736805	0.418722	0.441758	0.81815	0.800612	0.761941	0.828285	0.780416	0.759324	0.776882	0.784981	0.77362	0.791875	0.790866	0.784739	0.771265	0.368717	0.384688	0.409109	0.412403	0.363295	0.422434	0.437284	0.430489	0.395163	0.447492	0.423622	0.382837
16	0.0884884	0.132463	0.0361472	0.131478	0.0455667	0.0923731	0.12854	0.15142	0.157859	0.178138	0.0311223	0.0319064	0.0978624	0.250826	0.23406	0.141563	0.135349	0.796041	0.237645	0.392946	0.805114	0.685654	0.862389	0.770639	0.819674	0.77505	0.865926	0.908254	0.785177	0.753624	0.795941	0.796771	0.93316	0.904396	0.847567	0.903231	0.826849	0.316391	0.317279	0.36	0.190444	0.108913	0.159817	0.283138	0.232509	0.232189	0.230443	0.256681	0.368359
17	0.576078	0.525264	0.618249	0.600216	0.576496	0.61114	0.569212	0.54693	0.61695	0.467394	0.519415	0.555789	0.535155	0.603082	0.543732	0.56341	0.550469	0.468124	0.542756	0.531352	0.530608	0.843315	0.613639	0.890732	0.823235	0.840059	0.856211	0.86072	0.872497	0.883015	0.855006	0.84119	0.856878	0.855252	0.888255	0.823528	0.889291	0.840021	0.568395	0.538753	0.532588	0.558977	0.55117	0.508878	0.482686	0.473762	0.446897	0.51591	0.558249
18	0.355838	0.878807	0.921551	0.846193	0.853859	0.776165	0.777398	0.865892	0.845137	0.884243	0.808888	0.788222	0.766612	0.345126	0.860435	0.790932	0.340838	0.926836	0.349413	0.777259	0.815227	0.836103	0.927031	0.834794	0.806264	0.799668	0.876176	0.892647	0.848269	0.828437	0.839791	0.832842	0.802873	0.842806	0.829509	0.409483	0.299905	0.386596	0.360022	0.374664	0.24983	0.263904	0.211097	0.237173	0.246276	0.238765	0.268205	0.330624	0.373905
19	0.168505	0.240647	0.206804	0.259558	0.276004	0.300235	0.269239	0.346256	0.529547	0.640675	0.271049	0.777606	0.211348	0.251419	0.286979	0.228851	0.260168	0.226776	0.290565	0.230374	0.180006	0.143487	0.137957	0.246646	0.219039	0.299576	0.173855	0.256423	0.269694	0.425754	0.799669	0.807781	0.832652	0.747659	0.732398	0.711957	0.709603	0.744709	0.727535	0.753255	0.762076	0.72502	0.701091	0.698603	0.265809	0.304465	0.227214	0.290413	0.296614
20	0.880027	0.792744	0.847389	0.736005	0.779584	0.607725	0.260867	0.33214	0.241101	0.29095	0.254745	0.176431	0.279055	0.263393	0.248928	0.276987	0.208877	0.275623	0.271869	0.180496	0.267766	0.262383	0.24841	0.190205	0.197438	0.215199	0.287367	0.280659	0.251584	0.268801	0.256384	0.283485	0.172572	0.278228	0.165717	0.288218	0.260219	0.281814	0.285545	0.223255	0.262525	0.136697	0.2596	0.219835	0.243156	0.243018	0.264253	0.178629	0.20028
Lateral frontal cortex
Subject	Vertex1	Vertex2	Vertex3	Vertex4	Vertex5	Vertex6	Vertex7	Vertex8	Vertex9	Vertex10	Vertex11	Vertex12	Vertex13	Vertex14	Vertex15	Vertex16	Vertex17	Vertex18	Vertex19	Vertex20	Vertex21	Vertex22	Vertex23	Vertex24	Vertex25	Vertex26	Vertex27	Vertex28	Vertex29	Vertex30	Vertex31	Vertex32	Vertex33	Vertex34	Vertex35	Vertex36	Vertex37	Vertex38	Vertex39	Vertex40	Vertex41	Vertex42	Vertex43	Vertex44	Vertex45	Vertex46	Vertex47	Vertex48	Vertex49
1	0.000936377	0.0204889	-0.0100462	0.0228385	0.0507449	0.121146	0.112867	0.16087	0.19925	0.259823	0.22511	0.262619	0.272477	0.110719	0.217794	0.159934	0.177537	0.258174	0.893876	0.989164	0.869714	0.902907	0.978697	0.95889	0.95781	0.967939	0.937999	0.901822	0.788561	0.956395	0.877431	0.81511	0.844699	0.737869	0.935929	0.933219	0.812223	0.147188	0.242536	0.254885	0.332981	0.204308	0.245173	0.226072	0.0944078	0.135326	0.253288	0.158765	0.192879
2	0.00865752	-0.0474955	-0.0324241	0.00427743	-0.0700924	0.00526708	0.0362452	-0.0393736	-0.00616153	0.00658892	0.0581025	0.0973924	0.108966	0.192412	0.101944	0.199582	0.21606	0.160038	0.21409	0.214352	0.181718	0.182918	0.814348	0.820102	0.873986	0.938136	0.905114	0.794032	0.948309	0.790167	0.806898	0.849789	0.875601	0.79438	0.822124	0.865039	0.882043	0.866358	0.846231	0.817153	0.950655	0.823613	0.906424	0.989164	0.821644	0.87312	0.983067	0.819024	0.166825
3	0.172463	0.0911588	0.180984	0.13895	0.127732	0.18084	0.2186	0.198692	0.197316	0.218534	0.26058	0.258722	0.201659	0.231916	0.21893	0.262699	0.2111	0.28689	0.228543	0.726823	0.673989	0.670682	0.677803	0.71711	0.675337	0.669946	0.741745	0.681619	0.756626	0.691227	0.702257	0.75133	0.750283	0.773965	0.741261	0.721083	0.693138	0.719018	0.729917	0.712864	0.737716	0.721508	0.743698	0.672535	0.693895	0.265912	0.238195	0.274475	0.240729
4	0.368002	0.31578	0.332926	0.366882	0.388153	0.331552	0.397897	0.37879	0.310341	0.409566	0.422255	0.343217	0.33305	0.388039	0.390895	0.397223	0.348995	0.413222	0.75238	0.782332	0.825268	0.755549	0.788642	0.789261	0.726632	0.879644	0.782568	0.757766	0.769692	0.765151	0.791418	0.84904	0.831002	0.790311	0.77784	0.812304	0.753119	0.803868	0.800096	0.772139	0.800479	0.814715	0.813848	0.787907	0.764619	0.75483	0.873897	0.749616	0.772708
5	0.153033	0.186014	0.150298	0.225773	0.224407	0.221603	0.196842	0.276746	0.283778	0.313557	0.266551	0.30338	0.194266	0.324951	0.285269	0.299486	0.279015	0.134727	0.251014	0.30531	0.318369	0.414865	0.83009	0.959678	0.858158	0.981386	0.794891	0.989164	0.878239	0.838297	0.77746	0.816792	0.912396	0.80358	0.811633	0.830542	0.831954	0.822778	0.830396	0.88753	0.826096	0.221154	0.318118	0.12464	0.254289	0.23223	0.171476	0.290138	0.271874
6	0.164932	0.139648	0.202319	0.207106	0.189483	0.21958	0.209312	0.222677	0.302199	0.317155	0.219872	0.170196	0.215289	0.212346	0.354198	0.250259	0.305892	0.237503	0.213054	0.957085	0.902029	0.854041	0.821526	0.818392	0.804029	0.820597	0.888073	0.910923	0.910926	0.950388	0.96446	0.91808	0.978142	0.93534	0.946441	0.945302	0.936404	0.861547	0.878493	0.868652	0.930065	0.879756	0.938545	0.886518	0.950724	0.183435	0.254512	0.231885	0.314883
7	0.441058	0.440767	0.45001	0.44993	0.424145	0.458716	0.463526	0.415243	0.400592	0.451315	0.429675	0.416788	0.435571	0.408807	0.792095	0.803601	0.433639	0.762503	0.776723	0.84497	0.770326	0.767025	0.782727	0.761115	0.763981	0.778474	0.784362	0.768206	0.764947	0.792339	0.779291	0.814167	0.836369	0.779445	0.837702	0.825626	0.801444	0.877481	0.876945	0.758306	0.887051	0.802857	0.771492	0.776189	0.783167	0.801179	0.793921	0.863072	0.822728
8	0.214809	0.174134	0.253022	0.236222	0.238746	0.282127	0.201637	0.316741	0.317628	0.329031	0.330053	0.308459	0.366828	0.293427	0.329638	0.275188	0.377421	0.319018	0.360771	0.353578	0.430054	0.818877	0.85325	0.861149	0.930047	0.803538	0.826546	0.825554	0.821501	0.822348	0.879477	0.989817	0.823411	0.815432	0.870933	0.869705	0.821773	0.868747	0.919966	0.906836	0.842065	0.975413	0.816871	0.918969	0.870481	0.871048	0.91975	0.833017	0.9303
9	0.715966	0.750035	0.936779	0.765423	0.730306	0.832316	0.713763	0.804027	0.820146	0.740315	0.723979	0.753647	0.721301	0.795712	0.717025	0.738673	0.829057	0.881964	0.873339	0.709992	0.887478	0.831664	0.857024	0.793008	0.881171	0.750395	0.721821	0.690094	0.730721	0.841643	0.766373	0.728824	0.872834	0.189365	0.765435	0.736768	0.229323	0.222927	0.250406	0.104614	0.0665479	0.205706	0.159302	0.112134	0.207595	0.225253	0.195416	0.224549	0.171142
10	0.237192	0.202738	0.216945	0.189766	0.173616	0.178397	0.262672	0.249507	0.306881	0.241464	0.256595	0.344475	0.335473	0.283216	0.281362	0.313498	0.321715	0.362231	0.294346	0.840802	0.707737	0.767908	0.883974	0.816127	0.829644	0.85915	0.820678	0.86044	0.803351	0.906857	0.831048	0.784484	0.823129	0.842743	0.812609	0.775109	0.774447	0.795414	0.918236	0.908418	0.850629	0.758815	0.858199	0.78481	0.798931	0.798741	0.734646	0.250304	0.268779
11	0.0954432	0.124472	0.158191	0.203144	0.164805	0.118373	0.202941	0.00101473	0.128559	0.00366352	0.0697922	0.194708	0.197639	0.13606	0.0850438	0.164294	0.145355	0.900739	0.184069	0.170207	0.808662	0.868042	0.847387	0.785998	0.937382	0.791711	0.886738	0.878105	0.933899	0.928455	0.822929	0.957099	0.801408	0.804585	0.792959	0.806726	0.779349	0.89229	0.787501	0.829216	0.880488	0.989053	0.850718	0.955444	0.803465	0.800477	0.918196	0.823366	0.155669
12	0.299748	0.326426	0.260838	0.321426	0.328991	0.386689	0.408821	0.40016	0.359465	0.409295	0.384745	0.427125	0.354089	0.357734	0.417216	0.422159	0.807511	0.85213	0.825122	0.890629	0.771367	0.789975	0.811947	0.818617	0.865381	0.852399	0.842178	0.856917	0.90584	0.901204	0.885465	0.835676	0.893773	0.871954	0.822376	0.829272	0.809213	0.860466	0.771425	0.780696	0.79188	0.821645	0.839676	0.764479	0.762166	0.863695	0.830833	0.4135	0.368824
13	0.473796	0.444487	0.436987	0.504209	0.509406	0.442547	0.517764	0.448292	0.508894	0.503123	0.498339	0.529343	0.48492	0.519801	0.466294	0.50963	0.499923	0.514116	0.520298	0.796143	0.780404	0.807063	0.780976	0.811876	0.823493	0.801703	0.797441	0.876107	0.862456	0.813504	0.794424	0.845783	0.813362	0.876685	0.844141	0.860392	0.793689	0.779834	0.806019	0.775553	0.7756	0.812261	0.785478	0.868369	0.831536	0.83169	0.805022	0.813544	0.567929
14	0.344578	0.338681	0.38917	0.406579	0.391585	0.401034	0.32971	0.414014	0.338501	0.371686	0.281854	0.412255	0.289108	0.773366	0.488866	0.830079	0.786223	0.776578	0.836624	0.783979	0.879466	0.887923	0.780598	0.822473	0.831907	0.89417	0.809618	0.777416	0.898808	0.836739	0.810541	0.855187	0.87945	0.783095	0.830895	0.920162	0.903923	0.785755	0.333036	0.392725	0.389759	0.357041	0.350554	0.330845	0.385423	0.319189	0.411983	0.340477	0.396658
15	-0.105576	-0.0435167	-0.102554	-0.0810934	-0.0844378	-0.0279392	-0.0509358	-0.0471171	0.0147795	0.00584287	0.0110949	0.0208747	0.137847	0.150117	0.115256	0.152515	0.0710136	0.174413	0.0664844	-0.0111998	0.0959801	-0.035387	0.0913535	0.828572	0.737232	0.740688	0.827854	0.795449	0.936747	0.765637	0.772105	0.701998	0.715865	0.874518	0.893799	0.713642	0.751146	0.903985	0.891492	0.713754	0.720791	0.85379	0.946629	0.82021	0.791886	0.790205	0.836453	0.777932	0.755952
16	0.31745	0.277469	0.267946	0.325705	0.331713	0.378539	0.329044	0.357026	0.381638	0.348292	0.349259	0.278835	0.35158	0.772447	0.743592	0.756679	0.740395	0.836112	0.815008	0.819167	0.736312	0.872756	0.804528	0.770308	0.766155	0.746447	0.820624	0.78678	0.823966	0.784226	0.772378	0.766283	0.754695	0.860205	0.772074	0.811877	0.764453	0.885535	0.833782	0.823996	0.848047	0.778089	0.765988	0.466858	0.774838	0.736357	0.247291	0.353953	0.352954
17	0.366474	0.461542	0.474029	0.471226	0.481439	0.442701	0.457697	0.458937	0.420076	0.492711	0.403035	0.459981	0.415813	0.788099	0.439066	0.916812	0.478978	0.850001	0.880668	0.755801	0.799969	0.7977	0.82857	0.814207	0.859294	0.857001	0.89101	0.840821	0.895975	0.862344	0.909329	0.852887	0.84331	0.821208	0.913818	0.897589	0.818071	0.835808	0.86877	0.85511	0.804043	0.831325	0.805158	0.808575	0.848526	0.864488	0.862194	0.857194	0.813262
18	0.468329	0.485935	0.471084	0.461243	0.448553	0.494786	0.432133	0.419568	0.467874	0.478226	0.472467	0.405503	0.476202	0.489093	0.503163	0.469963	0.514425	0.512056	0.468766	0.447325	0.486286	0.80388	0.886937	0.814204	0.411316	0.790548	0.793696	0.788669	0.807736	0.839803	0.488661	0.447806	0.515659	0.821281	0.794025	0.882606	0.561242	0.79377	0.802331	0.778319	0.510921	0.425552	0.497026	0.504348	0.420113	0.509665	0.479488	0.501205	0.475967
19	0.956371	0.748303	0.819225	0.889179	0.850079	0.905393	0.773028	0.811777	0.841659	0.772053	0.798452	0.915413	0.744844	0.802462	0.872913	0.923355	0.793753	0.844586	0.762576	0.899585	0.829915	0.90968	0.7965	0.780791	0.838436	0.87277	0.788489	0.808067	0.858369	0.849289	0.78928	0.826507	0.805916	0.794201	0.86528	0.890352	0.875176	0.777498	0.870711	0.838482	0.980802	0.917192	0.891889	0.915667	0.906109	0.843239	0.887221	0.923363	0.80482
20	-0.00683427	-0.0588669	-0.0146164	-0.00589468	-0.00577759	-0.0279372	0.0265406	0.0421087	0.0289767	0.0997739	0.0946975	0.193794	0.22536	0.178118	0.0921512	0.247229	0.1083	0.209793	0.0901938	0.147067	0.176085	0.246308	0.989164	0.846898	0.9074	0.803892	0.940812	0.962122	0.934646	0.989164	0.964725	0.800707	0.846619	0.798244	0.831143	0.768251	0.827385	0.805291	0.948208	0.858096	0.817282	0.911394	0.79127	0.806727	0.921802	0.943686	0.901795	0.878528	0.914568
Medial frontal cortex
Subject	Vertex1	Vertex2	Vertex3	Vertex4	Vertex5	Vertex6	Vertex7	Vertex8	Vertex9	Vertex10	Vertex11	Vertex12	Vertex13	Vertex14	Vertex15	Vertex16	Vertex17	Vertex18	Vertex19	Vertex20	Vertex21	Vertex22	Vertex23	Vertex24	Vertex25	Vertex26	Vertex27	Vertex28	Vertex29	Vertex30	Vertex31	Vertex32	Vertex33	Vertex34	Vertex35	Vertex36	Vertex37	Vertex38	Vertex39	Vertex40	Vertex41	Vertex42	Vertex43	Vertex44	Vertex45	Vertex46	Vertex47	Vertex48	Vertex49
1	0.41523	0.910288	0.949536	0.827997	0.929764	0.822691	0.835012	0.892501	0.925715	0.943205	0.875245	0.821931	0.83514	0.865513	0.916121	0.865044	0.887855	0.874595	0.825579	0.851186	0.829298	0.426264	0.402935	0.331613	0.347126	0.401596	0.342531	0.387938	0.35529	0.382432	0.388498	0.392501	0.352591	0.340603	0.33578	0.339653	0.383286	0.370904	0.388075	0.387151	0.307547	0.35472	0.396323	0.316977	0.409381	0.377215	0.428941	0.385223	0.855367
2	0.933081	0.800072	0.810236	0.390735	0.79785	0.362349	0.923126	0.363666	0.826489	0.334617	0.312791	0.397075	0.379057	0.413525	0.361968	0.365135	0.372922	0.41641	0.326903	0.408717	0.411064	0.392343	0.337003	0.321769	0.355546	0.314012	0.321033	0.344233	0.281852	0.278114	0.306079	0.318762	0.279633	0.283798	0.269853	0.32308	0.30262	0.333213	0.327537	0.337365	0.370995	0.351669	0.372453	0.400357	0.344983	0.354721	0.410867	0.397033	0.407143
3	0.743864	0.737853	0.765872	0.731138	0.743682	0.745834	0.774083	0.718514	0.740448	0.330676	0.372106	0.359973	0.344774	0.387085	0.377	0.37021	0.353729	0.316569	0.327598	0.369708	0.32349	0.347195	0.379082	0.34467	0.374263	0.38517	0.382762	0.387286	0.323305	0.311385	0.33699	0.270062	0.261282	0.296178	0.275141	0.276142	0.389658	0.38416	0.353264	0.340223	0.378926	0.334646	0.371841	0.304791	0.313252	0.275453	0.250726	0.259187	0.268467
4	0.770473	0.785371	0.812174	0.77712	0.831059	0.741882	0.801808	0.747305	0.729536	0.736783	0.450238	0.774546	0.439999	0.431039	0.427795	0.451389	0.444292	0.377219	0.364174	0.459419	0.363683	0.461758	0.426843	0.401513	0.441977	0.362712	0.354464	0.439269	0.456084	0.397277	0.449373	0.443945	0.447736	0.413014	0.460049	0.405093	0.425951	0.380358	0.3824	0.40325	0.395896	0.377559	0.388273	0.353021	0.332926	0.358448	0.32665	0.392442	0.365676
5	0.86319	0.809828	0.942508	0.979596	0.897727	0.886115	0.81911	0.991061	0.848343	0.81399	0.890444	0.993741	0.108081	0.188798	0.256922	0.182421	0.252843	0.181251	0.202799	0.187035	0.18769	0.233615	0.23329	0.160733	0.132103	0.132857	0.087172	0.0517135	0.0770136	0.0813613	0.0185892	0.000130086	0.0036949	-0.00289708	0.0556972	0.0653487	0.0655825	0.0686369	0.0445372	0.0432309	0.0903546	0.143085	0.139022	0.185363	0.202263	0.229559	0.110405	0.214615	0.0764182
6	0.775018	0.780718	0.77584	0.805242	0.766819	0.50954	0.483207	0.514213	0.526495	0.524883	0.517117	0.536907	0.509165	0.492422	0.473241	0.541669	0.543117	0.492635	0.538807	0.489556	0.481813	0.522049	0.526303	0.529035	0.505011	0.51927	0.804286	0.805148	0.478168	0.788807	0.521648	0.784447	0.814621	0.804312	0.815113	0.777966	0.545793	0.476577	0.769687	0.782015	0.463087	0.520193	0.486682	0.527815	0.522448	0.533024	0.537962	0.512293	0.461446
7	0.96097	0.980797	0.934878	0.828114	0.977393	0.805686	0.908757	0.832047	0.951697	0.933298	0.871316	0.842312	0.96097	0.980797	0.940817	0.816863	0.880404	0.904182	0.89968	0.813071	0.806158	0.906476	0.888512	0.84663	0.852552	0.156722	0.85208	0.176578	0.0611135	0.209996	0.220125	0.105855	0.172192	0.1772	0.0643917	0.105747	0.232303	0.168645	0.219858	0.135642	0.12841	0.111988	0.124079	0.0720941	0.0796393	0.032446	0.041549	0.0369666	-0.00905687
8	0.799746	0.833345	0.778607	0.808378	0.886621	0.834921	0.816234	0.834074	0.853678	0.796711	0.778704	0.795897	0.34625	0.785096	0.842185	0.804901	0.824264	0.791839	0.906411	0.794388	0.851765	0.893068	0.816262	0.851347	0.874688	0.837672	0.851248	0.820572	0.824023	0.846069	0.89266	0.826789	0.868749	0.410904	0.380013	0.293136	0.413505	0.388407	0.386238	0.372327	0.309917	0.401618	0.358558	0.342678	0.315816	0.345826	0.291847	0.261539	0.277815
9	0.781539	0.909476	0.868136	0.797985	0.795949	0.85427	0.775486	0.795266	0.8099	0.933638	0.786415	0.967182	0.871025	0.843478	0.836327	0.82616	0.769395	0.838563	0.0998748	0.873655	0.776742	0.934986	0.855858	0.114089	0.881356	0.884939	0.889216	0.822519	0.115397	0.0939084	0.0651933	0.0914258	0.122717	0.066049	0.0769862	0.108957	0.0781082	0.0626817	0.0753598	0.0413261	0.0264994	0.032067	0.0536366	0.0887479	0.0635586	0.0341376	0.0352538	-0.0276768	0.007132
10	0.783925	0.851401	0.827653	0.781081	0.806904	0.797971	0.500122	0.51714	0.503558	0.504167	0.533288	0.532559	0.466081	0.527705	0.515407	0.532589	0.502405	0.483593	0.503077	0.469173	0.462605	0.508937	0.513959	0.464056	0.512118	0.491668	0.51606	0.523142	0.494518	0.499454	0.494372	0.495081	0.473042	0.493466	0.513759	0.531669	0.474647	0.51225	0.467773	0.48905	0.527921	0.531813	0.522358	0.51807	0.530362	0.484592	0.473459	0.501487	0.482479
11	0.858685	0.845919	0.890019	0.958568	0.833025	0.84887	0.84989	0.979463	0.807449	0.940046	0.82179	0.958222	0.933337	0.958568	0.958568	0.921767	0.97609	0.835313	0.811055	0.856936	0.820139	0.97609	0.869811	0.113451	0.850835	0.880207	0.0613217	0.149883	-0.014614	0.155969	0.0477552	0.134387	0.0557454	0.0934989	0.129855	0.119936	0.0931691	0.124736	0.106871	0.0801949	0.0307815	0.0253433	0.0216185	-0.043699	-0.014633	-0.0815391	-0.0884521	-0.104229	-0.0469988
12	0.854016	0.844894	0.788446	0.924053	0.834117	0.859298	0.822831	0.820299	0.945034	0.957552	0.90239	0.870812	0.803216	0.829364	0.844728	0.780771	0.888981	0.875242	0.877787	0.901919	0.801323	0.815561	0.831657	0.804423	0.788208	0.766297	0.853146	0.777891	0.85783	0.89512	0.963131	0.793076	0.279838	0.276631	0.185223	0.231078	0.225309	0.193349	0.174176	0.170379	0.265073	0.260089	0.200944	0.17194	0.174483	0.163878	0.166407	0.138575	0.116124
13	0.84621	0.825766	0.787512	0.776961	0.796992	0.915802	0.804548	0.88715	0.238836	0.203127	0.224973	0.150408	0.230738	0.191366	0.240888	0.251126	0.236495	0.167912	0.191534	0.220195	0.111524	0.174578	0.12653	0.139697	0.159718	0.256762	0.227274	0.146155	0.159955	0.152236	0.237117	0.250755	0.11741	0.19605	0.229939	0.186939	0.248753	0.220669	0.146286	0.13957	0.170006	0.131917	0.0967278	0.0955222	0.0578875	0.0535887	0.0603238	0.0607011	0.0401107
14	0.867533	0.951019	0.827125	0.815953	0.872117	0.885872	0.882853	0.828634	0.958775	0.820098	0.815108	0.82854	0.975979	0.843679	0.851861	0.848155	0.823519	0.879446	0.98439	0.88519	0.125839	0.858882	0.247073	0.989111	0.282035	0.117187	0.292029	0.200905	0.300776	0.285563	0.235426	0.169407	0.225743	0.147987	0.121715	0.19176	0.174915	0.218888	0.208652	0.269082	0.239794	0.253351	0.218279	0.206454	0.212349	0.144313	0.119743	0.12182	0.0900471
15	0.714556	0.710769	0.787212	0.717672	0.750091	0.798261	0.768879	0.739519	0.736303	0.713603	0.741061	0.839235	0.287501	0.159487	0.709647	0.722476	0.263125	0.195431	0.257564	0.318486	0.2648	0.287412	0.293418	0.237354	0.220201	0.216999	0.182106	0.217802	0.224183	0.195964	0.223526	0.214797	0.222803	0.190563	0.307774	0.290451	0.259708	0.258093	0.214187	0.207134	0.193333	0.202002	0.175352	0.186384	0.165337	0.168715	0.111928	0.185863	0.165072
16	0.815096	0.782731	0.793774	0.755244	0.983582	0.818354	0.756377	0.880261	0.982856	0.957558	0.790006	0.847856	0.765149	0.877402	0.926701	0.832988	0.837998	0.816815	0.983582	0.842713	0.906804	0.986588	0.864691	0.754867	0.797294	0.777017	0.965636	0.779164	0.826936	0.835055	0.85297	0.0882088	-0.100115	0.0376682	0.119842	0.0436231	-0.0210672	0.00226156	0.0866783	0.109689	0.0899737	0.0053205	0.0010881	-0.077966	-0.0491634	-0.110731	-0.148279	-0.150861	-0.170376
17	0.857348	0.891153	0.88785	0.888107	0.837052	0.888339	0.827949	0.880461	0.844006	0.846583	0.822016	0.839807	0.869002	0.902999	0.454551	0.483092	0.444613	0.90079	0.828346	0.83655	0.839994	0.439009	0.832081	0.839431	0.829388	0.410262	0.940931	0.813577	0.845951	0.841776	0.438651	0.848637	0.485387	0.45516	0.46333	0.469163	0.468239	0.484495	0.471838	0.426067	0.473867	0.435033	0.433473	0.455376	0.456836	0.479522	0.474415	0.416928	0.402191
18	0.87517	0.779945	0.782005	0.778215	0.839928	0.893621	0.866697	0.816717	0.809491	0.856146	0.866522	0.829195	0.826261	0.780678	0.838222	0.825491	0.780157	0.807566	0.86485	0.900217	0.851851	0.816827	0.349	0.316878	0.283211	0.350337	0.357704	0.329681	0.387488	0.324448	0.342068	0.374098	0.341616	0.359078	0.28452	0.306117	0.255534	0.283332	0.280666	0.237853	0.239424	0.281964	0.278609	0.236993	0.276885	0.254014	0.243242	0.238596	0.299416
19	0.788035	0.81175	0.796105	0.76424	0.946588	0.172136	0.869057	0.167649	0.176984	0.139783	-0.0178382	0.122052	0.186232	0.0866432	0.0472315	0.0759762	0.105016	0.00533943	0.108905	0.0594721	0.134922	0.0931644	0.174416	0.0492435	-0.00174742	0.106404	0.123901	0.0925176	0.00820009	0.176063	0.082615	0.0841146	0.143167	0.161341	0.0999823	0.0860078	-0.000449269	0.0760657	0.120601	0.141465	0.173879	0.108993	0.110515	0.0178402	0.0385389	5.03213e-06	-0.0212916	-0.0167164	-0.0666581
20	0.793109	0.756065	0.779077	0.797753	0.513072	0.792933	0.520176	0.533142	0.526887	0.541384	0.495471	0.515685	0.498001	0.519236	0.513156	0.479015	0.451783	0.504812	0.495428	0.472521	0.529474	0.450731	0.456005	0.502702	0.493898	0.439873	0.462349	0.439226	0.484794	0.450538	0.436088	0.505867	0.512024	0.463008	0.470966	0.514654	0.493924	0.490421	0.45397	0.46337	0.530969	0.511972	0.531983	0.483428	0.5003	0.528105	0.458677	0.506478	0.461795
Lateral parietal cortex
Subject	Vertex1	Vertex2	Vertex3	Vertex4	Vertex5	Vertex6	Vertex7	Vertex8	Vertex9	Vertex10	Vertex11	Vertex12	Vertex13	Vertex14	Vertex15	Vertex16	Vertex17	Vertex18	Vertex19	Vertex20	Vertex21	Vertex22	Vertex23	Vertex24	Vertex25	Vertex26	Vertex27	Vertex28	Vertex29	Vertex30	Vertex31	Vertex32	Vertex33	Vertex34	Vertex35	Vertex36	Vertex37	Vertex38	Vertex39	Vertex40	Vertex41	Vertex42	Vertex43	Vertex44	Vertex45	Vertex46	Vertex47	Vertex48	Vertex49
1	0.452187	0.444156	0.357794	0.417579	0.415986	0.442696	0.441957	0.354694	0.398363	0.398543	0.352355	0.302928	0.295134	0.320628	0.329807	0.367135	0.282058	0.326956	0.325542	0.371009	0.314681	0.411908	0.399081	0.361865	0.381568	0.429064	0.44947	0.3393	0.396958	0.442124	0.479438	0.4517	0.407068	0.854164	0.75387	0.768733	0.831418	0.780532	0.815476	0.808516	0.814179	0.842152	0.754943	0.857329	0.78122	0.791744	0.79885	0.755587	0.857356
2	0.477217	0.412337	0.470145	0.380892	0.383695	0.449726	0.467448	0.443417	0.428445	0.497334	0.491577	0.442762	0.473591	0.528736	0.481693	0.520306	0.468418	0.489699	0.51859	0.522178	0.549445	0.481097	0.520732	0.505066	0.493818	0.475447	0.538505	0.547562	0.937085	0.83497	0.909123	0.850221	0.797414	0.832166	0.859179	0.790168	0.884787	0.953967	0.779927	0.889207	0.823452	0.832241	0.851952	0.85098	0.957317	0.892039	0.840587	0.88181	0.912464
3	0.434774	0.445888	0.462147	0.368595	0.409425	0.482938	0.471583	0.466853	0.445839	0.466864	0.438638	0.452661	0.473937	0.526635	0.581747	0.451726	0.558789	0.430977	0.59251	0.581598	0.819737	0.796881	0.748757	0.861534	0.522669	0.839946	0.835266	0.780222	0.930452	0.889235	0.896179	0.82327	0.815961	0.821574	0.851831	0.944473	0.874416	0.885835	0.913452	0.879005	0.859883	0.815784	0.811673	0.882101	0.799163	0.861017	0.9117	0.827326	0.879823
4	0.814727	0.881798	0.92632	0.785542	0.872268	0.870252	0.917209	0.806146	0.554568	0.792589	0.494423	0.469192	0.396671	0.640397	0.904729	0.760569	0.866264	0.54145	0.44909	0.85438	0.838785	0.468112	0.80683	0.831469	0.564376	0.865517	0.859412	0.794916	0.472553	0.843774	0.6326	0.90837	0.816958	0.465151	0.885903	0.912318	0.891919	0.830267	0.882841	0.907274	0.529812	0.529113	0.896313	0.599639	0.857255	0.85422	0.549078	0.843264	0.606653
5	0.37016	0.343201	0.35765	0.362534	0.408527	0.391608	0.37847	0.400056	0.35613	0.389782	0.359873	0.467831	0.475912	0.402283	0.462364	0.492628	0.466331	0.408775	0.501256	0.511565	0.494131	0.48786	0.499025	0.526803	0.713798	0.461817	0.781543	0.795473	0.831374	0.829559	0.82767	0.834138	0.889969	0.877978	0.863621	0.823032	0.844813	0.831527	0.816789	0.83597	0.856909	0.829797	0.828266	0.852623	0.811418	0.855015	0.834761	0.929207	0.826291
6	0.488088	0.483279	0.444186	0.4062	0.406724	0.419514	0.423826	0.412293	0.397241	0.406022	0.485931	0.470535	0.488863	0.492243	0.468866	0.478388	0.493183	0.466241	0.495402	0.548055	0.552936	0.555419	0.525391	0.503321	0.536087	0.519339	0.585852	0.543291	0.79025	0.846	0.843865	0.817708	0.848429	0.833492	0.830321	0.863989	0.828211	0.842145	0.874104	0.839529	0.854655	0.916131	0.848449	0.823031	0.857731	0.828272	0.820943	0.874248	0.845274
7	0.578914	0.501838	0.586305	0.533113	0.49665	0.507474	0.562577	0.484543	0.552479	0.476895	0.562502	0.555886	0.562717	0.529688	0.552615	0.514275	0.564577	0.547305	0.521524	0.537969	0.551484	0.56852	0.55552	0.580394	0.568862	0.558551	0.538324	0.880258	0.4939	0.516608	0.583864	0.860012	0.960796	0.864258	0.869714	0.849252	0.527006	0.934157	0.846355	0.808285	0.885842	0.904931	0.906467	0.88831	0.924647	0.885322	0.911906	0.895671	0.853135
8	0.503675	0.51234	0.514544	0.556869	0.511285	0.492771	0.513799	0.539366	0.444511	0.543789	0.479971	0.548234	0.556196	0.499424	0.551359	0.563572	0.505422	0.552921	0.555337	0.557072	0.510839	0.506395	0.953387	0.888006	0.869993	0.628725	0.918985	0.925105	0.852488	0.878055	0.936204	0.854425	0.857055	0.842526	0.866419	0.89168	0.845501	0.874082	0.94074	0.888818	0.878715	0.884114	0.884074	0.956961	0.912336	0.838521	0.850293	0.877156	0.843551
9	0.422248	0.40455	0.35189	0.453429	0.439376	0.457716	0.451954	0.440582	0.486806	0.382452	0.439344	0.536261	0.51754	0.482575	0.441543	0.838534	0.536765	0.860132	0.848563	0.830109	0.785168	0.805008	0.86479	0.835218	0.793269	0.825184	0.831648	0.831278	0.814955	0.8128	0.820458	0.855825	0.880218	0.841458	0.815169	0.821246	0.829195	0.809614	0.80673	0.882702	0.861544	0.945462	0.865221	0.80628	0.806687	0.799199	0.811742	0.844145	0.882846
10	0.515927	0.490427	0.456476	0.476156	0.485303	0.507063	0.503183	0.525527	0.515222	0.498642	0.485132	0.559531	0.465136	0.540647	0.55018	0.492395	0.607427	0.624184	0.601846	0.55659	0.791323	0.567851	0.87184	0.838992	0.862879	0.854787	0.88392	0.833197	0.877194	0.85103	0.859282	0.920992	0.896418	0.848569	0.856983	0.845001	0.876354	0.88786	0.840831	0.89181	0.848723	0.835226	0.891462	0.839377	0.911377	0.840564	0.907095	0.88401	0.850576
11	0.445168	0.474455	0.45223	0.45406	0.442153	0.465801	0.441653	0.438954	0.417783	0.486884	0.392754	0.479642	0.442717	0.430787	0.511191	0.397415	0.408706	0.464607	0.556238	0.462694	0.830491	0.911047	0.894868	0.926688	0.840699	0.914375	0.902176	0.857991	0.870857	0.920383	0.893547	0.843652	0.870966	0.851667	0.852834	0.939534	0.89212	0.881204	0.848864	0.933323	0.951586	0.851485	0.891894	0.851382	0.90608	0.84268	0.90426	0.770814	0.852349
12	0.467654	0.562687	0.518753	0.467967	0.51921	0.591943	0.607984	0.550155	0.497628	0.523945	0.538586	0.582807	0.581524	0.553732	0.591955	0.810083	0.582947	0.500135	0.839546	0.866417	0.867035	0.895045	0.814529	0.883962	0.84443	0.837121	0.813426	0.849172	0.838007	0.886846	0.823552	0.882083	0.82075	0.838996	0.817919	0.852676	0.878464	0.831612	0.859054	0.861837	0.856	0.858325	0.812104	0.813267	0.865775	0.810407	0.901677	0.810272	0.889103
13	0.412063	0.507601	0.384164	0.398206	0.377392	0.383783	0.450017	0.411432	0.47559	0.475403	0.379114	0.318193	0.400445	0.338133	0.446867	0.711791	0.451611	0.419981	0.825998	0.990524	0.796027	0.844443	0.894544	0.91472	0.921205	0.805748	0.902506	0.871587	0.858414	0.866338	0.921987	0.897512	0.867224	0.898566	0.892081	0.929478	0.872995	0.921113	0.919457	0.836923	0.916622	0.840558	0.831138	0.816696	0.995466	0.979204	0.974172	0.853694	0.858587
14	0.343576	0.31475	0.323478	0.243716	0.320589	0.288503	0.288085	0.282602	0.320261	0.271998	0.313712	0.32943	0.395962	0.319999	0.346611	0.412738	0.423085	0.452503	0.325762	0.41662	0.349644	0.452748	0.462513	0.46396	0.540543	0.364674	0.949695	0.856191	0.929182	0.934534	0.84528	0.874844	0.858598	0.887566	0.867397	0.893529	0.91138	0.923182	0.917666	0.900222	0.895607	0.852171	0.873269	0.920415	0.873164	0.92133	0.855256	0.952362	0.840092
15	0.509254	0.474043	0.522495	0.601356	0.500916	0.502769	0.48686	0.546465	0.448513	0.563122	0.489447	0.49265	0.46626	0.533595	0.471542	0.412012	0.515693	0.478862	0.523236	0.495733	0.450299	0.443846	0.466206	0.481963	0.495984	0.434477	0.483464	0.533318	0.436516	0.500708	0.497508	0.766397	0.533614	0.843149	0.84202	0.837987	0.821341	0.845191	0.838726	0.750947	0.799131	0.845603	0.862255	0.839799	0.830439	0.825895	0.815052	0.86293	0.844238
16	0.367547	0.506789	0.420664	0.374704	0.36845	0.443116	0.426962	0.450577	0.50365	0.454058	0.345435	0.458728	0.512634	0.494116	0.440304	0.460522	0.44998	0.403109	0.463168	0.428401	0.368361	0.465265	0.442059	0.962354	0.383886	0.819443	0.584584	0.497071	0.529316	0.470035	0.451927	0.915072	0.840321	0.458041	0.525309	0.449128	0.793793	0.518648	0.544681	0.55888	0.836823	0.363392	0.830165	0.960487	0.750269	0.822109	0.837026	0.860051	0.880774
17	0.4909	0.543085	0.458739	0.510517	0.49147	0.537665	0.486534	0.494219	0.483197	0.472026	0.455381	0.502569	0.480054	0.502967	0.497598	0.513846	0.46159	0.496743	0.453906	0.547831	0.500796	0.526945	0.528968	0.569636	0.592288	0.541176	0.771242	0.479573	0.787684	0.897971	0.836717	0.879541	0.901669	0.826424	0.83972	0.871587	0.857078	0.826505	0.874392	0.86153	0.861792	0.909614	0.930434	0.853814	0.829923	0.844408	0.828046	0.859711	0.86846
18	0.477755	0.911951	0.784678	0.474905	0.841178	0.354006	0.507713	0.791328	0.413601	0.417521	0.3762	0.932764	0.325944	0.417119	0.45349	0.418181	0.310827	0.806202	0.459659	0.52689	0.512837	0.528719	0.475906	0.400687	0.825068	0.728176	0.785789	0.799624	0.821006	0.86965	0.825484	0.818161	0.763096	0.789473	0.90662	0.916539	0.849568	0.810527	0.803422	0.804329	0.814011	0.808756	0.792012	0.792245	0.805737	0.821747	0.786214	0.850348	0.831078
19	0.576435	0.504169	0.46621	0.614899	0.551886	0.567062	0.538258	0.49298	0.528556	0.571321	0.567914	0.499864	0.481037	0.598059	0.556021	0.500982	0.528505	0.515615	0.542055	0.562328	0.53322	0.586265	0.571545	0.541989	0.550904	0.658213	0.819064	0.858929	0.75066	0.8491	0.805391	0.869288	0.811699	0.873538	0.894399	0.906332	0.821644	0.916867	0.825369	0.87613	0.871547	0.871748	0.832125	0.781731	0.841954	0.879929	0.847521	0.887738	0.881407
20	0.587311	0.388284	0.479304	0.36643	0.462137	0.371155	0.301018	0.313979	0.377088	0.420815	0.411817	0.374381	0.310892	0.403723	0.4698	0.46108	0.351271	0.409874	0.438792	0.5079	0.670868	0.916682	0.416238	0.464971	0.885768	0.386581	0.480678	0.956134	0.993527	0.954555	0.982775	0.929917	0.938315	0.922922	0.895272	0.868982	0.99224	0.937289	0.884656	0.866397	0.927918	0.970636	0.919232	0.886329	0.993527	0.931282	0.993993	0.879236	0.409422
Occipital cortex
Subject	Vertex1	Vertex2	Vertex3	Vertex4	Vertex5	Vertex6	Vertex7	Vertex8	Vertex9	Vertex10	Vertex11	Vertex12	Vertex13	Vertex14	Vertex15	Vertex16	Vertex17	Vertex18	Vertex19	Vertex20	Vertex21	Vertex22	Vertex23	Vertex24	Vertex25	Vertex26	Vertex27	Vertex28	Vertex29	Vertex30	Vertex31	Vertex32	Vertex33	Vertex34	Vertex35	Vertex36	Vertex37	Vertex38	Vertex39	Vertex40	Vertex41	Vertex42	Vertex43	Vertex44	Vertex45	Vertex46	Vertex47	Vertex48	Vertex49
1	0.872734	0.871771	0.898486	0.882412	0.901601	0.933744	0.882621	0.875764	0.903894	0.880585	0.879999	0.897069	0.886812	0.872439	0.914932	0.868012	0.880105	0.874428	0.89458	0.902029	0.876856	0.895595	0.721459	0.878965	0.71324	0.907603	0.902268	0.711576	0.71284	0.704196	0.896009	0.720374	0.709092	0.901803	0.873176	0.709513	0.695857	0.915832	0.889304	0.706067	0.875126	0.71604	0.874726	0.871905	0.878734	0.728321	0.713485	0.876088	0.88829
2	0.205045	0.190918	0.198698	0.212871	0.17211	0.175709	0.174909	0.208081	0.290268	0.256559	0.282747	0.307633	0.327845	0.338597	0.392262	0.417372	0.441201	0.372162	0.438731	0.360684	0.308178	0.369208	0.447411	0.422676	0.315394	0.410703	0.41966	0.4632	0.352338	0.900734	0.979208	0.920987	0.979208	0.911084	0.979208	0.905219	0.913524	0.985333	0.890316	0.979208	0.92666	0.985333	0.926931	0.979208	0.979208	0.931962	0.922389	0.985333	0.905496
3	0.960255	0.996197	0.936132	0.989145	0.907959	0.611634	0.899856	0.943428	0.939334	0.566803	0.934845	0.991135	0.609235	0.94337	0.913168	0.904935	0.911331	0.944253	0.934497	0.943488	0.895423	0.923965	0.959508	0.921429	0.895621	0.913626	0.909035	0.896715	0.553188	0.965149	0.9669	0.92619	0.902501	0.928491	0.576658	0.933206	0.994153	0.898626	0.925084	0.932874	0.526713	0.973984	0.931549	0.935925	0.93956	0.937561	0.898753	0.99226	0.917144
4	0.901464	0.891871	0.873896	0.867058	0.864443	0.861608	0.841766	0.844532	0.846509	0.864733	0.94701	0.853852	0.873795	0.855705	0.87499	0.877263	0.876124	0.894999	0.878815	0.847759	0.858802	0.867294	0.949202	0.850993	0.907209	0.854164	0.851035	0.920728	0.862207	0.91394	0.874363	0.863489	0.841817	0.854127	0.85685	0.912122	0.876483	0.854514	0.879301	0.94815	0.862355	0.894692	0.844167	0.903214	0.866371	0.895627	0.879015	0.860904	0.863511
5	0.918407	0.925618	0.887314	0.883744	0.952045	0.954634	0.874483	0.8845	0.94223	0.881156	0.903662	0.916623	0.888416	0.954291	0.92132	0.900633	0.875466	0.929382	0.908891	0.99226	0.945615	0.877753	0.948151	0.917705	0.953236	0.875044	0.885509	0.885435	0.937142	0.883359	0.870069	0.911978	0.966949	0.961177	0.866167	0.896611	0.907668	0.922345	0.920143	0.870056	0.877725	0.979813	0.877413	0.912229	0.955339	0.870222	0.99226	0.9199	0.912902
6	0.909072	0.863072	0.881614	0.866153	0.862311	0.860854	0.863219	0.956951	0.884284	0.861291	0.895771	0.920497	0.948003	0.857459	0.907355	0.866913	0.910875	0.99226	0.931709	0.930652	0.944792	0.908726	0.956951	0.967842	0.929506	0.877057	0.940284	0.936085	0.989155	0.897107	0.870594	0.88177	0.875355	0.963261	0.890931	0.938419	0.876114	0.956951	0.930692	0.902305	0.905289	0.968758	0.926381	0.936639	0.8897	0.966572	0.888052	0.306603	0.890292
7	0.901999	0.931097	0.926481	0.895821	0.928969	0.938332	0.916914	0.888104	0.903821	0.892377	0.879184	0.903916	0.909158	0.899677	0.927242	0.891	0.901231	0.884935	0.889903	0.891908	0.903947	0.880973	0.930065	0.902499	0.880184	0.898279	0.882579	0.937644	0.891587	0.881788	0.878994	0.905401	0.928857	0.9032	0.903599	0.896716	0.931207	0.906022	0.938453	0.908524	0.894442	0.930091	0.904909	0.926472	0.882234	0.889808	0.894075	0.922515	0.900863
8	0.919158	0.92316	0.919001	0.922593	0.923694	0.730678	0.936121	0.692647	0.939103	0.724301	0.900375	0.908338	0.912456	0.912094	0.944207	0.904976	0.919683	0.960602	0.920043	0.901926	0.665344	0.902914	0.923553	0.902396	0.951084	0.954541	0.907565	0.951265	0.912728	0.906364	0.913817	0.934481	0.943891	0.915604	0.929621	0.957517	0.91087	0.931375	0.91007	0.933562	0.921551	0.926364	0.908481	0.912996	0.935664	0.910534	0.944822	0.93776	0.944027
9	0.890874	0.611504	0.63099	0.907537	0.893411	0.609505	0.579826	0.560037	0.595413	0.613791	0.570452	0.604458	0.580402	0.58863	0.620281	0.581795	0.593382	0.610784	0.560878	0.561634	0.557726	0.530203	0.545967	0.584505	0.517639	0.583091	0.526561	0.552944	0.580512	0.577902	0.515603	0.602798	0.519933	0.541418	0.582481	0.571306	0.576357	0.54344	0.596178	0.612915	0.568323	0.614899	0.547525	0.624188	0.632462	0.900914	0.53929	0.923009	0.897816
10	0.816201	0.947692	0.799911	0.8015	0.935985	0.805553	0.814468	0.930544	0.810131	0.778032	0.808196	0.792136	0.801478	0.796502	0.942295	0.949694	0.813111	0.790574	0.810802	0.81135	0.935378	0.810487	0.80796	0.81224	0.811644	0.921802	0.942003	0.946128	0.933371	0.93562	0.790491	0.92572	0.925618	0.928363	0.926746	0.945774	0.945337	0.927559	0.961467	0.929831	0.951595	0.932471	0.934718	0.943471	0.962165	0.957501	0.920895	0.935999	0.960306
11	0.971178	0.962072	0.928969	0.75471	0.753849	0.729783	0.784321	0.923513	0.936929	0.94619	0.779059	0.783917	0.927018	0.920427	0.944294	0.949541	0.922004	0.941787	0.918377	0.766717	0.928912	0.927649	0.923122	0.940033	0.916678	0.930093	0.950283	0.942025	0.933565	0.948682	0.930515	0.962253	0.967434	0.918065	0.922558	0.948443	0.95584	0.956048	0.9632	0.940569	0.940289	0.922609	0.947393	0.926571	0.975142	0.93526	0.946055	0.935239	0.934176
12	0.869631	0.827646	0.837765	0.837542	0.826608	0.837044	0.900194	0.814715	0.890929	0.764962	0.900408	0.843363	0.827041	0.862697	0.436835	0.449831	0.907466	0.811069	0.443809	0.449698	0.792123	0.842936	0.877476	0.452766	0.398809	0.430825	0.449569	0.369796	0.431431	0.428804	0.824564	0.462201	0.869713	0.458139	0.833824	0.924419	0.403793	0.803396	0.391588	0.787681	0.790598	0.790076	0.801603	0.859993	0.882282	0.876989	0.826745	0.826636	0.845542
13	0.85424	0.878034	0.850651	0.894557	0.883607	0.850342	0.864695	0.885475	0.844418	0.84491	0.865751	0.857958	0.846071	0.857445	0.859193	0.85111	0.864971	0.860848	0.849533	0.849972	0.880356	0.85429	0.871254	0.849019	0.901701	0.850852	0.864067	0.875023	0.866645	0.894185	0.862353	0.850268	0.877822	0.896087	0.89792	0.853821	0.850421	0.898595	0.85348	0.88564	0.865844	0.890799	0.860005	0.858827	0.864589	0.850608	0.848151	0.888487	0.877891
14	0.969367	0.882643	0.902788	0.895714	0.907108	0.889407	0.944404	0.892031	0.884708	0.925556	0.876368	0.883284	0.920274	0.906508	0.945747	0.88333	0.911743	0.953707	0.919883	0.880316	0.893446	0.873918	0.908606	0.915205	0.88541	0.916399	0.893129	0.933533	0.92635	0.955633	0.894822	0.940117	0.935134	0.877149	0.912068	0.903849	0.939138	0.904289	0.884607	0.887721	0.899013	0.931383	0.883558	0.926712	0.885741	0.936226	0.942938	0.934639	0.929825
15	0.868368	0.850909	0.861689	0.887445	0.861945	0.899952	0.869775	0.883764	0.95929	0.928249	0.850812	0.923475	0.937455	0.8857	0.865731	0.897623	0.480512	0.860364	0.509001	0.567441	0.511684	0.539733	0.553406	0.558153	0.571636	0.534958	0.487512	0.551653	0.579267	0.564272	0.537997	0.552297	0.577062	0.57467	0.538692	0.916413	0.546578	0.558672	0.562426	0.564171	0.531119	0.909244	0.868109	0.875806	0.9492	0.576015	0.908034	0.544472	0.848492
16	0.869398	0.715578	0.868897	0.72452	0.730038	0.873385	0.89491	0.877922	0.709466	0.872534	0.73527	0.883221	0.725638	0.705266	0.868301	0.895801	0.903756	0.907277	0.869343	0.884559	0.889325	0.869416	0.895995	0.897804	0.728409	0.88376	0.899178	0.868648	0.881561	0.875284	0.87961	0.906618	0.873629	0.88167	0.871545	0.874941	0.888721	0.87847	0.928204	0.907842	0.929673	0.927063	0.927409	0.872239	0.89358	0.875686	0.876785	0.911963	0.886232
17	0.912745	0.892765	0.899825	0.889874	0.920764	0.931546	0.926601	0.913273	0.914032	0.911373	0.88776	0.891345	0.907905	0.901287	0.940436	0.901049	0.901412	0.923662	0.891492	0.890274	0.928337	0.918109	0.940758	0.904873	0.93079	0.896111	0.928495	0.93631	0.892984	0.891668	0.905313	0.922938	0.922788	0.912893	0.928756	0.914992	0.923368	0.901813	0.892905	0.896341	0.91336	0.894247	0.897302	0.896529	0.897105	0.905363	0.889585	0.912298	0.915553
18	0.719813	0.707525	0.903285	0.707975	0.730525	0.725786	0.729774	0.732165	0.728785	0.904966	0.705949	0.718105	0.733824	0.732394	0.714081	0.731418	0.716676	0.714734	0.723395	0.688925	0.715321	0.679323	0.718347	0.709767	0.693801	0.680034	0.865467	0.709861	0.70926	0.730812	0.726103	0.729404	0.703297	0.729639	0.880923	0.720262	0.890117	0.892037	0.867094	0.887505	0.728026	0.70722	0.874651	0.897613	0.889698	0.866807	0.859714	0.861476	0.87432
19	0.969865	0.971713	0.878384	0.93377	0.871719	0.908173	0.865783	0.871361	0.915794	0.906427	0.862256	0.922085	0.864846	0.875118	0.857624	0.927198	0.985079	0.899507	0.900054	0.94623	0.905549	0.908895	0.854305	0.853063	0.945749	0.880234	0.927712	0.917144	0.988726	0.887665	0.880533	0.854389	0.860869	0.866919	0.868398	0.863215	0.942564	0.909149	0.979467	0.859831	0.860867	0.889441	0.976094	0.872872	0.894838	0.914629	0.928174	0.95182	0.887352
20	0.921787	0.931272	0.922472	0.947816	0.917502	0.949891	0.926529	0.941896	0.936437	0.91889	0.931957	0.926211	0.930147	0.91489	0.924346	0.80449	0.915925	0.787157	0.818562	0.924024	0.794154	0.823453	0.812887	0.919005	0.915438	0.915906	0.916899	0.81306	0.925915	0.934913	0.801574	0.810384	0.809778	0.80755	0.930581	0.912269	0.810861	0.797464	0.928878	0.91161	0.923303	0.924059	0.912418	0.909332	0.796614	0.945782	0.814579	0.803526	0.818051
Functional connectivity maps - GSP (no GSR) DCGAN
Temporal cortex
Subject	Vertex1	Vertex2	Vertex3	Vertex4	Vertex5	Vertex6	Vertex7	Vertex8	Vertex9	Vertex10	Vertex11	Vertex12	Vertex13	Vertex14	Vertex15	Vertex16	Vertex17	Vertex18	Vertex19	Vertex20	Vertex21	Vertex22	Vertex23	Vertex24	Vertex25	Vertex26	Vertex27	Vertex28	Vertex29	Vertex30	Vertex31	Vertex32	Vertex33	Vertex34	Vertex35	Vertex36	Vertex37	Vertex38	Vertex39	Vertex40	Vertex41	Vertex42	Vertex43	Vertex44	Vertex45	Vertex46	Vertex47	Vertex48	Vertex49
1	0.524762	0.361354	0.484124	0.480025	0.443464	0.355446	0.401647	0.425958	0.420576	0.471886	0.459503	0.458794	0.486207	0.428162	0.487781	0.608577	0.524914	0.480192	0.537477	0.364161	0.490518	0.492757	0.391331	0.462022	0.440599	0.798199	0.445412	0.836486	0.397165	0.807135	0.776574	0.751882	0.786794	0.54134	0.531281	0.775906	0.655816	0.840142	0.909809	0.581328	0.483692	0.423398	0.487765	0.488646	0.532008	0.496272	0.523769	0.509469	0.466892
2	0.384063	0.545023	0.462759	0.400074	0.498639	0.434602	0.469263	0.484072	0.428878	0.429029	0.436551	0.452307	0.358476	0.492918	0.436094	0.313617	0.348071	0.386469	0.427456	0.447328	0.47073	0.386979	0.402808	0.481642	0.372398	0.863902	0.864882	0.857332	0.853044	0.809082	0.790818	0.913634	0.979124	0.867927	0.881234	0.941912	0.910088	0.827737	0.907798	0.907745	0.865726	0.699399	0.734873	0.742793	0.444464	0.733519	0.400944	0.378918	0.552596
3	0.502156	0.236095	0.239097	0.384416	0.244069	0.413243	0.343079	0.339986	0.322332	0.336158	0.218337	0.245648	0.263904	0.241034	0.277546	0.345432	0.291855	0.438928	0.358131	0.393212	0.290953	0.903084	0.341622	0.900787	0.84111	0.849936	0.834651	0.854626	0.835075	0.962119	0.83295	0.888803	0.794212	0.815012	0.851313	0.937469	0.419316	0.289004	0.342798	0.347668	0.311893	0.262872	0.266742	0.162636	0.189738	0.261863	0.141506	0.305692	0.353379
4	0.493704	0.655435	0.507682	0.858048	0.785006	0.867736	0.483297	0.723942	0.794881	0.793953	0.789689	0.891915	0.786495	0.676252	0.535854	0.5496	0.478197	0.414867	0.435714	0.466317	0.466609	0.508705	0.47496	0.328143	0.720074	0.491898	0.763536	0.78086	0.778355	0.793738	0.906217	0.770599	0.83448	0.738544	0.834628	0.748749	0.64402	0.745919	0.564886	0.555619	0.496133	0.571906	0.464374	0.47813	0.457319	0.568307	0.469912	0.42367	0.462692
5	0.414353	0.398876	0.434317	0.466008	0.525737	0.4606	0.405445	0.597398	0.397318	0.749605	0.84486	0.93275	0.46932	0.882603	0.937752	0.591432	0.972727	0.409837	0.555637	0.491997	0.533676	0.495225	0.37033	0.366683	0.51265	0.522309	0.402925	0.510632	0.689435	0.910254	0.802644	0.872029	0.924576	0.860502	0.927453	0.804254	0.77188	0.511714	0.351888	0.351303	0.465946	0.408861	0.460484	0.400314	0.417487	0.368209	0.415785	0.339123	0.400204
6	0.50777	0.454954	0.443854	0.552873	0.437616	0.528552	0.600172	0.535084	0.709525	0.479256	0.443695	0.783153	0.866474	0.723308	0.864094	0.469887	0.754767	0.496716	0.475407	0.479819	0.484859	0.47524	0.471886	0.447481	0.733835	0.793755	0.775824	0.718384	0.773053	0.867459	0.851327	0.857078	0.845111	0.879591	0.861693	0.811924	0.849964	0.767342	0.794082	0.455476	0.448036	0.503422	0.525237	0.396026	0.456213	0.460329	0.494714	0.398595	0.413821
7	0.681025	0.745585	0.204095	0.286722	0.337922	0.199271	0.201703	0.16539	0.244806	0.238301	0.215324	0.160371	0.202029	0.187936	0.17392	0.200038	0.204385	0.188408	0.232248	0.33358	0.30011	0.251685	0.264439	0.270507	0.246097	0.199579	0.261692	0.192919	0.259058	0.21405	0.289063	0.289918	0.192327	0.270104	0.324842	0.256974	0.286738	0.306174	0.279446	0.665372	0.706919	0.4503	0.312569	0.747082	0.678847	0.571249	0.769596	0.728336	0.782045
8	0.358836	0.326097	0.39107	0.322484	0.545853	0.360988	0.752997	0.484291	0.44302	0.475073	0.766229	0.351341	0.411822	0.380266	0.669761	0.318908	0.440958	0.398736	0.722714	0.694105	0.390152	0.390591	0.738558	0.720626	0.743587	0.784403	0.79649	0.847344	0.911841	0.860293	0.77431	0.748896	0.783098	0.836588	0.841946	0.793135	0.711469	0.754017	0.460281	0.277004	0.51996	0.442026	0.472192	0.484966	0.387425	0.542947	0.391562	0.411089	0.364117
9	0.482599	0.497459	0.738304	0.81904	0.841906	0.728994	0.843892	0.855512	0.8352	0.826076	0.908795	0.82308	0.880572	0.864921	0.439532	0.473334	0.46885	0.560578	0.600636	0.506464	0.403909	0.559074	0.467726	0.461072	0.452681	0.629254	0.622454	0.827091	0.799273	0.813067	0.87699	0.832619	0.925549	0.743943	0.831654	0.568539	0.421544	0.481682	0.449524	0.497772	0.347629	0.46378	0.376259	0.396981	0.49338	0.361162	0.374387	0.362646	0.52135
10	0.689468	0.863606	0.819434	0.674693	0.815977	0.808195	0.913465	0.787299	0.832587	0.892521	0.849856	0.829472	0.815181	0.800973	0.756021	0.964532	0.822384	0.810878	0.902845	0.808792	0.677776	0.903882	0.822125	0.912862	0.78231	0.755492	0.810176	0.857263	0.801983	0.921889	0.70052	0.913871	0.837094	0.81376	0.740251	0.796161	0.402658	0.33441	0.42072	0.301667	0.335473	0.367394	0.357541	0.300266	0.191861	0.234351	0.188538	0.181452	0.269478
11	0.392087	0.491675	0.454168	0.430092	0.48925	0.488626	0.506694	0.542112	0.565494	0.463579	0.472678	0.569195	0.591063	0.674817	0.374106	0.500072	0.465107	0.461518	0.864093	0.794676	0.826648	0.902944	0.854685	0.873464	0.880223	0.871357	0.886064	0.858099	0.940999	0.900095	0.848669	0.905007	0.837636	0.929583	0.886289	0.834932	0.863658	0.842083	0.515584	0.492563	0.463303	0.579241	0.500145	0.499777	0.443704	0.556721	0.555952	0.393896	0.520366
12	0.23583	0.185494	0.322733	0.305193	0.211728	0.333823	0.259855	0.273375	0.258921	0.400255	0.349632	0.341004	0.338021	0.321002	0.462473	0.373854	0.38934	0.349088	0.400931	0.422667	0.553552	0.889168	0.734483	0.774395	0.926408	0.746251	0.820933	0.803137	0.834309	0.898048	0.848849	0.939672	0.874119	0.943705	0.839908	0.824333	0.887765	0.851964	0.875288	0.813928	0.883831	0.798245	0.404518	0.789161	0.763666	0.88634	0.790349	0.774101	0.896544
13	0.811861	0.414009	0.479965	0.509853	0.377917	0.238803	0.402051	0.286536	0.374584	0.312708	0.33203	0.295145	0.211415	0.292736	0.18415	0.209797	0.294488	0.417834	0.385538	0.384297	0.485121	0.20191	0.52887	0.291217	0.487965	0.79086	0.791298	0.825277	0.805707	0.762084	0.943189	0.825184	0.824403	0.735147	0.838934	0.793522	0.79887	0.872737	0.810819	0.882333	0.752924	0.764929	0.842335	0.856018	0.819207	0.825098	0.756784	0.817625	0.758469
14	0.132968	0.153073	0.22434	0.279853	0.249597	0.289773	0.369708	0.148736	0.255566	0.36608	0.966927	0.478934	0.931323	0.971021	0.799688	0.816273	0.9009	0.845534	0.811579	0.791359	0.759892	0.823138	0.791175	0.872402	0.840672	0.951779	0.801342	0.77539	0.833457	0.824538	0.826022	0.83943	0.954596	0.794811	0.894133	0.822711	0.844222	0.852736	0.785569	0.794581	0.561112	0.916048	0.332437	0.274377	0.478172	0.314927	0.296789	0.546686	0.511669
15	0.811617	0.74274	0.781777	0.819497	0.698694	0.715548	0.809492	0.36074	0.843805	0.681805	0.451134	0.538727	0.341486	0.535548	0.508318	0.341958	0.35522	0.420615	0.395594	0.335136	0.399752	0.782712	0.33425	0.358262	0.803583	0.808683	0.737264	0.868778	0.731002	0.776692	0.722066	0.881078	0.71909	0.782204	0.81602	0.802751	0.773646	0.291077	0.337495	0.36769	0.392443	0.350518	0.396861	0.420911	0.401149	0.395255	0.455644	0.460266	0.290119
16	0.000802675	0.0161603	0.0368374	0.0217396	-0.0210568	0.0278456	-0.0344252	0.063846	0.14429	0.148855	-0.0451073	-0.0765858	0.0582285	0.281426	0.138129	0.100459	0.119939	0.797482	0.206012	0.317811	0.789497	0.728445	0.918142	0.851173	0.850545	0.671599	0.925669	0.882318	0.727859	0.74566	0.85591	0.849088	0.968973	0.967306	0.900387	0.907234	0.816688	0.334197	0.280435	0.331999	0.166804	-0.0132123	0.0977667	0.200475	0.18898	0.226971	0.17343	0.19354	0.362095
17	0.556357	0.414924	0.564741	0.56628	0.606089	0.583098	0.482349	0.52078	0.632376	0.455342	0.594065	0.513048	0.513102	0.610598	0.543191	0.554117	0.461632	0.469562	0.604534	0.596551	0.500491	0.880085	0.53627	0.897098	0.841164	0.845304	0.896478	0.911727	0.940557	0.815814	0.820742	0.831347	0.876313	0.857366	0.819907	0.837892	0.860955	0.780575	0.542235	0.534225	0.49038	0.593526	0.515335	0.518487	0.494654	0.441717	0.368808	0.484327	0.600547
18	0.370745	0.845985	0.962803	0.869227	0.912152	0.71636	0.785001	0.949684	0.87627	0.917146	0.856342	0.735777	0.810497	0.253684	0.819813	0.841419	0.326211	0.964532	0.389411	0.798024	0.743278	0.812433	0.92316	0.79025	0.79571	0.699362	0.843685	0.873304	0.832118	0.820228	0.81094	0.838529	0.768727	0.875624	0.821971	0.415017	0.276527	0.349578	0.361714	0.308846	0.178047	0.260746	0.0562438	0.19794	0.222393	0.158428	0.189513	0.295933	0.355469
19	0.0756781	0.165978	0.180663	0.153304	0.233481	0.224504	0.189436	0.289941	0.441801	0.641899	0.195386	0.731309	0.206615	0.235519	0.291296	0.134178	0.260952	0.191971	0.231678	0.228344	0.0799899	0.0810316	0.0225417	0.194418	0.141117	0.278204	0.124969	0.138343	0.167661	0.430779	0.845042	0.819765	0.790183	0.770375	0.71842	0.684957	0.721878	0.791257	0.693421	0.788122	0.755636	0.669735	0.706642	0.67552	0.175191	0.257275	0.166272	0.195001	0.30099
20	0.908719	0.760325	0.868718	0.770911	0.750311	0.508469	0.242909	0.333361	0.194345	0.288671	0.157498	0.124802	0.249489	0.156348	0.161116	0.223552	0.183594	0.180212	0.215768	0.111747	0.219602	0.245328	0.174763	0.149983	0.10525	0.184206	0.205563	0.261091	0.20414	0.12143	0.208452	0.252359	0.107649	0.199031	0.130119	0.233516	0.145003	0.242302	0.17912	0.141376	0.216133	0.043854	0.171093	0.127722	0.200229	0.129837	0.304356	0.0933988	0.153844
Lateral frontal cortex
Subject	Vertex1	Vertex2	Vertex3	Vertex4	Vertex5	Vertex6	Vertex7	Vertex8	Vertex9	Vertex10	Vertex11	Vertex12	Vertex13	Vertex14	Vertex15	Vertex16	Vertex17	Vertex18	Vertex19	Vertex20	Vertex21	Vertex22	Vertex23	Vertex24	Vertex25	Vertex26	Vertex27	Vertex28	Vertex29	Vertex30	Vertex31	Vertex32	Vertex33	Vertex34	Vertex35	Vertex36	Vertex37	Vertex38	Vertex39	Vertex40	Vertex41	Vertex42	Vertex43	Vertex44	Vertex45	Vertex46	Vertex47	Vertex48	Vertex49
1	-0.0345957	-0.0316164	-0.0463678	-0.0490701	0.00948627	0.118713	0.0953241	0.106233	0.187986	0.252289	0.189081	0.276167	0.248659	0.0509589	0.161719	0.14845	0.182358	0.2616	0.9059	0.939067	0.941965	0.958294	0.933009	0.936387	0.977694	0.977888	0.958294	0.965445	0.827043	0.944953	0.940753	0.839104	0.928814	0.765188	0.958294	0.958294	0.861844	0.137378	0.226746	0.233758	0.351543	0.170989	0.251916	0.200615	0.0460268	0.0868372	0.226732	0.146186	0.194646
2	-0.0163675	-0.0809412	-0.0437361	-0.0630314	-0.0944502	-0.0569741	0.0217213	-0.0479586	-0.073631	-0.00797995	0.0204189	0.0824657	0.0393701	0.162406	0.102165	0.179801	0.175721	0.153789	0.22609	0.206095	0.18307	0.132118	0.833811	0.90289	0.905163	0.958294	0.967914	0.826936	0.958294	0.81792	0.812158	0.913531	0.894693	0.786513	0.821223	0.861309	0.961031	0.870677	0.846486	0.859544	0.956355	0.823075	0.945517	0.959885	0.842579	0.887613	0.958813	0.901287	0.160871
3	0.133749	0.0824895	0.147393	0.12948	0.10791	0.136356	0.187644	0.146328	0.187114	0.173538	0.20267	0.234192	0.168444	0.17056	0.226112	0.259387	0.19347	0.27816	0.183518	0.789872	0.693355	0.677962	0.710132	0.763342	0.712376	0.662316	0.755935	0.675939	0.775356	0.683919	0.695189	0.790459	0.764227	0.796235	0.765835	0.731859	0.748383	0.749177	0.756303	0.791794	0.743893	0.710946	0.761375	0.719002	0.742713	0.288439	0.216745	0.256709	0.223119
4	0.344494	0.33988	0.302267	0.388612	0.382817	0.354228	0.405677	0.376699	0.287866	0.436038	0.431285	0.302617	0.288732	0.36352	0.413777	0.385334	0.352557	0.386736	0.800145	0.808656	0.87761	0.790355	0.857926	0.851058	0.771132	0.965494	0.813068	0.7556	0.757085	0.80543	0.802625	0.888522	0.844695	0.832661	0.851005	0.834911	0.768266	0.881136	0.860294	0.804537	0.817815	0.863776	0.850776	0.808477	0.785221	0.77503	0.961573	0.779557	0.775555
5	0.110497	0.128572	0.11024	0.177359	0.234634	0.179385	0.137175	0.238651	0.283686	0.276518	0.262398	0.304315	0.144046	0.281958	0.312484	0.319054	0.263074	0.112077	0.234179	0.304454	0.269675	0.444636	0.884799	0.9767	0.878038	0.958294	0.856357	0.95765	0.914759	0.843323	0.817814	0.83467	0.958294	0.836795	0.867808	0.853377	0.872316	0.887418	0.862509	0.909627	0.84311	0.227599	0.272372	0.0464699	0.214701	0.240932	0.149691	0.258469	0.266408
6	0.165388	0.144063	0.186551	0.20146	0.195047	0.207197	0.14503	0.226697	0.25999	0.275914	0.175232	0.129623	0.164026	0.185815	0.307612	0.254158	0.266387	0.177991	0.18371	0.945907	0.973751	0.88228	0.887854	0.850509	0.842116	0.898658	0.956175	0.958294	0.967974	0.932029	0.943799	0.97426	0.958294	0.95798	0.969282	0.979689	0.958206	0.926424	0.925922	0.904729	0.958294	0.95762	0.958294	0.939565	0.958294	0.175615	0.250952	0.227845	0.273946
7	0.478937	0.409718	0.488759	0.434704	0.433115	0.477016	0.463243	0.39421	0.375455	0.462792	0.416116	0.445887	0.469534	0.43734	0.788842	0.827711	0.415273	0.840281	0.852536	0.885069	0.810018	0.799644	0.831861	0.77755	0.838057	0.829933	0.791397	0.784937	0.840037	0.821869	0.819987	0.90124	0.903749	0.81624	0.913411	0.905633	0.866998	0.917906	0.92223	0.806784	0.929913	0.826401	0.775744	0.808236	0.808315	0.854405	0.876337	0.884334	0.898422
8	0.218491	0.148496	0.230086	0.221455	0.180901	0.297597	0.181152	0.308464	0.333974	0.321304	0.347171	0.288698	0.371346	0.248548	0.313609	0.296211	0.345863	0.280808	0.351441	0.345964	0.412505	0.891931	0.858191	0.937554	0.971645	0.854773	0.859451	0.888494	0.85925	0.844158	0.945625	0.978125	0.870095	0.860165	0.894798	0.959695	0.881598	0.928528	0.93586	0.966945	0.849635	0.966806	0.873217	0.958294	0.890842	0.903429	0.963256	0.890197	0.940295
9	0.749944	0.775623	0.958294	0.825672	0.790133	0.8974	0.762322	0.835289	0.880646	0.771877	0.786918	0.80525	0.777059	0.845087	0.762134	0.733376	0.852622	0.895957	0.922914	0.755107	0.949596	0.849455	0.936832	0.847837	0.934552	0.805626	0.741384	0.719743	0.783484	0.926756	0.803993	0.721604	0.930428	0.171843	0.804378	0.762428	0.173744	0.214696	0.2007	0.0773932	0.0173158	0.182499	0.165379	0.104432	0.174391	0.207215	0.155368	0.234424	0.113139
10	0.213279	0.196435	0.201266	0.152901	0.129937	0.166413	0.254719	0.266893	0.265555	0.218946	0.260665	0.36034	0.334578	0.2495	0.281459	0.326348	0.337372	0.335517	0.31445	0.910638	0.746721	0.802497	0.934956	0.834987	0.880989	0.914016	0.87608	0.920412	0.828886	0.977324	0.869062	0.817284	0.832236	0.890113	0.837611	0.823106	0.796567	0.82378	0.958294	0.95596	0.886848	0.81485	0.913938	0.794205	0.819304	0.808109	0.729474	0.250834	0.237971
11	0.0595765	0.0762317	0.116755	0.140726	0.122438	0.103033	0.220369	-0.00471117	0.14091	-0.0153125	0.0366037	0.19175	0.211726	0.0875436	0.0448068	0.180617	0.148815	0.950568	0.187908	0.162006	0.846964	0.878337	0.895411	0.844845	0.958294	0.84855	0.932586	0.927439	0.958294	0.958294	0.879171	0.945313	0.859635	0.870502	0.783453	0.825452	0.840625	0.949406	0.848901	0.873933	0.961952	0.955768	0.901712	0.958294	0.866533	0.823413	0.956282	0.86135	0.159062
12	0.319287	0.340942	0.274132	0.31551	0.295439	0.360761	0.440319	0.419153	0.332736	0.378261	0.369481	0.420674	0.338591	0.32511	0.446223	0.444826	0.86872	0.922139	0.877947	0.904581	0.765004	0.805628	0.852978	0.844256	0.886791	0.883591	0.862377	0.922297	0.926024	0.956759	0.933933	0.907104	0.929069	0.906764	0.864259	0.893505	0.853502	0.952668	0.83264	0.789474	0.83964	0.839175	0.90771	0.778836	0.810904	0.897773	0.875373	0.380955	0.323888
13	0.462778	0.462699	0.465727	0.548611	0.505271	0.471248	0.552641	0.457608	0.537762	0.496752	0.530523	0.563747	0.468907	0.536198	0.472322	0.53678	0.536463	0.518242	0.541664	0.828254	0.850871	0.818053	0.798642	0.872269	0.861044	0.861332	0.83643	0.891173	0.931873	0.884134	0.828302	0.924221	0.829865	0.951712	0.906381	0.917826	0.814971	0.827826	0.802257	0.788896	0.854124	0.832319	0.808134	0.93282	0.844511	0.835952	0.820598	0.836443	0.585094
14	0.347326	0.359139	0.399962	0.385246	0.386567	0.415694	0.30766	0.425575	0.299115	0.366123	0.308097	0.373181	0.286129	0.798514	0.451387	0.902562	0.78691	0.783637	0.882194	0.859165	0.890007	0.908326	0.778975	0.836795	0.846429	0.974625	0.861979	0.832079	0.923208	0.903918	0.854479	0.861816	0.936228	0.795409	0.856687	0.959121	0.962282	0.861307	0.29911	0.378547	0.41683	0.363772	0.32262	0.30769	0.344757	0.341082	0.377032	0.3715	0.39967
15	-0.152065	-0.068034	-0.164497	-0.116956	-0.103379	-0.106525	-0.133437	-0.0943458	0.00181848	-0.0387032	0.00513055	0.0195363	0.139348	0.0979945	0.117799	0.134404	0.0815736	0.15168	0.0595192	-0.0691774	0.059156	-0.0968793	0.0910347	0.854139	0.743912	0.800717	0.851677	0.815776	0.958294	0.838921	0.828073	0.733997	0.775666	0.88012	0.92999	0.757406	0.748594	0.973733	0.928198	0.714788	0.746303	0.89499	0.933669	0.889484	0.852682	0.850499	0.904897	0.850585	0.753263
16	0.343029	0.253918	0.285128	0.312619	0.297686	0.380198	0.304205	0.396596	0.423303	0.312836	0.313167	0.287901	0.383645	0.782613	0.741723	0.745975	0.773644	0.869349	0.840694	0.900684	0.773298	0.880204	0.859294	0.779806	0.814815	0.79452	0.887235	0.806005	0.829199	0.85581	0.82736	0.776702	0.815712	0.912157	0.797011	0.873378	0.778688	0.968015	0.894021	0.872968	0.927155	0.780055	0.79892	0.457545	0.788378	0.766183	0.249572	0.373159	0.305718
17	0.344254	0.485865	0.462577	0.502113	0.463204	0.480721	0.427096	0.454857	0.414782	0.528478	0.439463	0.454733	0.441879	0.784664	0.46544	0.958294	0.480892	0.898389	0.907415	0.787992	0.865011	0.835285	0.887926	0.894116	0.912522	0.884792	0.939344	0.8983	0.905697	0.905703	0.962226	0.910424	0.918358	0.853205	0.918434	0.946176	0.859244	0.889403	0.939685	0.871696	0.814716	0.90703	0.827995	0.893044	0.930831	0.930755	0.92095	0.931095	0.83748
18	0.448777	0.464904	0.452511	0.497921	0.463809	0.463543	0.399172	0.401185	0.439019	0.460805	0.473932	0.398128	0.492169	0.464876	0.475663	0.457584	0.5372	0.510856	0.485349	0.426872	0.493112	0.871708	0.943937	0.837212	0.428585	0.80495	0.85551	0.818399	0.87065	0.919392	0.501701	0.477074	0.544345	0.829319	0.820652	0.969603	0.615567	0.852132	0.838819	0.803863	0.51464	0.470443	0.472631	0.531527	0.456634	0.499979	0.485995	0.516293	0.469984
19	0.958294	0.763139	0.842292	0.923734	0.907818	0.909041	0.774367	0.873121	0.927843	0.76848	0.846988	0.942047	0.768423	0.824943	0.924663	0.977308	0.819694	0.895898	0.790659	0.95991	0.889204	0.955937	0.815931	0.854796	0.875337	0.957936	0.851436	0.889689	0.914016	0.888027	0.841444	0.852859	0.826313	0.838168	0.89066	0.939253	0.94594	0.802671	0.933418	0.891613	0.958294	0.958294	0.951729	0.96848	0.970887	0.909008	0.936249	0.95964	0.864333
20	-0.0879154	-0.0926205	-0.0633323	-0.0565748	-0.0850954	-0.067085	0.0114201	-0.0269905	-0.00582837	0.0497846	0.038311	0.141155	0.178988	0.126757	0.0856888	0.198472	0.0474095	0.149496	0.011656	0.0862683	0.18672	0.191441	0.958294	0.907111	0.952669	0.852525	0.958294	0.975972	0.958294	0.97419	0.958294	0.867093	0.87866	0.85255	0.869722	0.784372	0.871836	0.821968	0.958294	0.890903	0.839987	0.927461	0.831136	0.809219	0.958294	0.958294	0.915071	0.935244	0.944683
Medial frontal cortex
Subject	Vertex1	Vertex2	Vertex3	Vertex4	Vertex5	Vertex6	Vertex7	Vertex8	Vertex9	Vertex10	Vertex11	Vertex12	Vertex13	Vertex14	Vertex15	Vertex16	Vertex17	Vertex18	Vertex19	Vertex20	Vertex21	Vertex22	Vertex23	Vertex24	Vertex25	Vertex26	Vertex27	Vertex28	Vertex29	Vertex30	Vertex31	Vertex32	Vertex33	Vertex34	Vertex35	Vertex36	Vertex37	Vertex38	Vertex39	Vertex40	Vertex41	Vertex42	Vertex43	Vertex44	Vertex45	Vertex46	Vertex47	Vertex48	Vertex49
1	0.364301	0.941065	0.976897	0.843626	0.95076	0.817808	0.827333	0.956146	0.935655	0.979436	0.914395	0.795926	0.869026	0.856494	0.949318	0.85328	0.878219	0.925656	0.868075	0.866834	0.830805	0.396047	0.381874	0.284748	0.340989	0.367906	0.33623	0.326259	0.358336	0.308729	0.3718	0.397948	0.339535	0.263748	0.313422	0.299142	0.328519	0.330867	0.395132	0.355715	0.234313	0.333612	0.355698	0.304958	0.354132	0.323317	0.412183	0.350347	0.899248
2	0.932453	0.815604	0.848328	0.330409	0.846461	0.376624	0.956936	0.367612	0.82062	0.344331	0.302485	0.340789	0.335873	0.359703	0.324339	0.306456	0.365214	0.359446	0.273288	0.371557	0.410697	0.409362	0.289793	0.26897	0.310358	0.294844	0.321189	0.27512	0.243437	0.256949	0.284647	0.28502	0.248343	0.231846	0.224238	0.272782	0.274269	0.326773	0.276704	0.328199	0.327617	0.306378	0.371368	0.345894	0.306462	0.293931	0.359913	0.360421	0.400642
3	0.782561	0.787464	0.76412	0.748437	0.727277	0.789356	0.787105	0.72129	0.725164	0.280431	0.321484	0.291545	0.276476	0.371304	0.333197	0.337209	0.303898	0.268808	0.287123	0.309447	0.264682	0.290259	0.367107	0.332721	0.308812	0.352801	0.37453	0.315188	0.325119	0.287105	0.310682	0.19936	0.202183	0.223723	0.245108	0.261807	0.404559	0.311471	0.331112	0.269625	0.381861	0.26747	0.388041	0.283583	0.264239	0.281656	0.209977	0.241779	0.201487
4	0.808739	0.826156	0.828628	0.764976	0.887284	0.714795	0.839272	0.737151	0.750449	0.735065	0.447951	0.780053	0.399614	0.38058	0.405266	0.457166	0.442426	0.336026	0.342808	0.444879	0.362102	0.465385	0.418099	0.367603	0.383015	0.360394	0.280177	0.411939	0.469617	0.396125	0.432703	0.434872	0.46268	0.40351	0.396853	0.416003	0.401644	0.344725	0.375234	0.425896	0.380539	0.321831	0.360517	0.361932	0.33371	0.297951	0.26776	0.323255	0.357613
5	0.906363	0.800257	0.969222	0.970996	0.919552	0.884828	0.863285	0.914189	0.913256	0.843374	0.923961	0.923517	0.0511554	0.142553	0.202695	0.121803	0.21049	0.0936246	0.186581	0.113492	0.151196	0.205521	0.208185	0.153556	0.0594841	0.107673	0.0353358	0.0191908	0.0078146	0.0254847	-0.0488879	-0.0945121	-0.060339	-0.104447	0.0133605	0.00709225	-0.0224575	-0.032619	-0.0278838	0.0190009	0.0479732	0.11861	0.106019	0.133641	0.12253	0.215801	0.0258682	0.150234	0.0073729
6	0.771281	0.806572	0.78848	0.788132	0.745092	0.525414	0.427997	0.511364	0.514614	0.489084	0.477586	0.53365	0.533558	0.43812	0.412034	0.549171	0.507623	0.515766	0.520359	0.510588	0.427713	0.469423	0.530184	0.534406	0.514191	0.503278	0.823878	0.779734	0.481326	0.809728	0.502871	0.80543	0.782584	0.853897	0.843405	0.813441	0.548337	0.438146	0.766814	0.808259	0.472636	0.521381	0.457408	0.500138	0.521817	0.524319	0.533056	0.477573	0.469913
7	0.976897	0.95728	0.941973	0.852859	0.912346	0.833892	0.933794	0.818194	0.961663	0.976279	0.904749	0.827597	0.923374	0.906259	0.940567	0.80732	0.868679	0.939684	0.889732	0.85189	0.84331	0.922672	0.891805	0.857271	0.905911	0.0787524	0.888754	0.140006	0.00559934	0.17296	0.149776	0.024052	0.157925	0.0936368	0.0185988	0.00528771	0.178798	0.158953	0.143008	0.121654	0.0523509	0.0374225	0.0525855	0.0164603	-0.000410856	-0.0202832	-0.0176697	0.000680278	-0.0848424
8	0.819447	0.883101	0.803132	0.826687	0.927554	0.881175	0.86735	0.829196	0.887427	0.783081	0.801829	0.809419	0.302438	0.826981	0.833214	0.838203	0.879897	0.797671	0.90288	0.804871	0.852004	0.912548	0.835116	0.874371	0.914269	0.816211	0.858312	0.865425	0.847665	0.835927	0.920787	0.845878	0.904391	0.368846	0.365063	0.223249	0.354863	0.32982	0.347031	0.370705	0.255494	0.340265	0.328603	0.338262	0.290914	0.329198	0.241825	0.206515	0.258305
9	0.781105	0.894331	0.926699	0.793871	0.776844	0.877817	0.743039	0.780984	0.794994	0.976897	0.778209	0.966984	0.925029	0.864803	0.838305	0.812282	0.792808	0.887331	0.00411496	0.897012	0.749906	0.963565	0.861615	0.0646054	0.871981	0.948836	0.872052	0.834189	0.0709505	0.0137177	0.0545587	0.0368273	0.0490366	-0.00341675	0.0207566	0.0236109	0.0387582	0.0478588	-0.0113189	-0.00150136	-0.0330663	-0.0204522	-0.0150581	0.0094958	-0.0308846	-0.0521918	-0.0583295	-0.126273	-0.0407966
10	0.775717	0.880022	0.841841	0.752195	0.822927	0.789934	0.469607	0.481845	0.497312	0.486658	0.493861	0.511001	0.441088	0.520204	0.473727	0.481165	0.454599	0.477259	0.470393	0.431635	0.458761	0.518125	0.526566	0.4627	0.468091	0.453169	0.486177	0.5461	0.477824	0.4964	0.439849	0.486481	0.464658	0.446948	0.472017	0.521161	0.460928	0.465113	0.467775	0.438957	0.528993	0.544972	0.468371	0.487039	0.503028	0.44862	0.450537	0.484737	0.427097
11	0.905789	0.847039	0.930324	0.976897	0.884014	0.887762	0.864037	0.976897	0.814512	0.976897	0.819193	0.976897	0.936079	0.972314	0.946867	0.921811	0.952682	0.844225	0.862071	0.850488	0.861121	0.945034	0.855014	0.0729824	0.847327	0.874694	0.00735649	0.116225	-0.108603	0.116719	-0.0352713	0.0698664	0.0252908	0.0568772	0.0538812	0.0252074	0.0501967	0.0654102	0.0224362	0.0170312	-0.00929478	-0.0543323	-0.0401695	-0.153056	-0.11391	-0.171297	-0.120766	-0.173474	-0.073033
12	0.85577	0.87117	0.785859	0.924426	0.825529	0.859032	0.835164	0.83101	0.976897	0.979652	0.90386	0.851327	0.805278	0.88234	0.826468	0.760846	0.889331	0.916685	0.859195	0.930079	0.785007	0.845705	0.882486	0.808174	0.806664	0.75317	0.894043	0.75962	0.891003	0.897073	0.952836	0.773098	0.223284	0.229769	0.161885	0.219059	0.226305	0.171672	0.146732	0.141913	0.205121	0.215376	0.141316	0.12711	0.0969864	0.146829	0.0941246	0.0785279	0.0608756
13	0.852328	0.815649	0.805946	0.816347	0.812511	0.948856	0.832957	0.904374	0.203913	0.167667	0.189883	0.119784	0.144517	0.179075	0.210882	0.177922	0.180097	0.0796519	0.149087	0.14357	0.0588527	0.108896	0.0542605	0.0649145	0.0642536	0.244694	0.145262	0.0688358	0.135484	0.119993	0.154671	0.171532	0.0812361	0.140233	0.217674	0.118369	0.188799	0.22657	0.0865603	0.0916611	0.138274	0.107624	0.00846165	0.00706112	-0.0350397	-0.0458262	0.0348882	-0.00265732	-0.038369
14	0.899932	0.975126	0.800948	0.797684	0.885429	0.919614	0.882265	0.830583	0.976897	0.843502	0.84718	0.83515	0.964887	0.853609	0.845494	0.834594	0.870064	0.931698	0.976897	0.910583	0.0882798	0.880933	0.216133	0.908461	0.24356	0.0678458	0.282408	0.127204	0.275084	0.241805	0.232819	0.126554	0.200979	0.0639993	0.0986568	0.175263	0.1432	0.164279	0.204404	0.210998	0.23486	0.174504	0.166634	0.186549	0.20919	0.0566673	0.0439208	0.116749	0.0327448
15	0.738162	0.743875	0.761641	0.686886	0.724339	0.77844	0.791354	0.701486	0.768513	0.743145	0.736579	0.834323	0.222697	0.140076	0.708455	0.716546	0.197983	0.13715	0.220028	0.273728	0.239693	0.230279	0.24535	0.183458	0.154176	0.198167	0.147339	0.167452	0.154627	0.150137	0.167771	0.135958	0.166532	0.169629	0.267008	0.25282	0.188886	0.209784	0.165629	0.173737	0.171713	0.154405	0.147148	0.105007	0.133966	0.131093	0.0826077	0.103562	0.11532
16	0.833397	0.818163	0.811591	0.795777	0.926329	0.826678	0.736128	0.876733	0.927974	0.95485	0.822215	0.834504	0.752626	0.921003	0.940939	0.842549	0.820439	0.839448	0.96	0.876782	0.909588	0.949494	0.87577	0.727499	0.825529	0.765712	0.943578	0.764266	0.839582	0.815208	0.912537	0.0623711	-0.177745	-0.0149406	0.0504869	-0.00881031	-0.0995292	-0.0318317	0.0401953	0.0734093	0.0204124	-0.0225343	-0.105428	-0.175119	-0.127454	-0.178534	-0.227966	-0.262296	-0.225136
17	0.840043	0.955247	0.896959	0.949911	0.82846	0.917421	0.837779	0.870507	0.862191	0.889034	0.839204	0.894521	0.888596	0.916335	0.428477	0.489645	0.455386	0.928645	0.848624	0.832293	0.841158	0.425758	0.810459	0.84011	0.889222	0.382612	0.956795	0.835524	0.882232	0.825833	0.428898	0.857151	0.453161	0.39686	0.459614	0.438298	0.461681	0.426201	0.471163	0.400628	0.482396	0.383767	0.433836	0.437901	0.403318	0.43993	0.420562	0.421986	0.367019
18	0.885696	0.770655	0.802699	0.795709	0.841193	0.92302	0.925001	0.805503	0.823211	0.847164	0.905147	0.884896	0.84647	0.798242	0.85884	0.841184	0.790921	0.773411	0.898142	0.948018	0.860735	0.836053	0.32114	0.275457	0.209242	0.308049	0.35944	0.265116	0.37882	0.248042	0.291804	0.363046	0.347959	0.28863	0.263412	0.234516	0.2574	0.277743	0.240799	0.218461	0.227633	0.284692	0.222538	0.195367	0.2463	0.231224	0.229518	0.170383	0.263735
19	0.769857	0.853033	0.778064	0.73141	0.973677	0.0960685	0.902582	0.139123	0.122749	0.0850768	-0.0812587	0.0535917	0.141193	0.0125774	0.007487	0.0461659	0.0404525	-0.0652791	0.0638863	0.00924172	0.0596916	0.0584425	0.152143	0.0185193	-0.064363	0.0149641	0.0956859	0.0379776	-0.0318469	0.0909303	0.0166546	0.0622742	0.0989433	0.147123	0.0438825	0.0305641	-0.0689396	-0.000596124	0.0629067	0.10225	0.129995	0.064005	0.051795	-0.0250597	-0.0629892	-0.0960146	-0.0650486	-0.113098	-0.159759
20	0.791128	0.788039	0.806548	0.799368	0.499063	0.791209	0.480845	0.499215	0.514062	0.523374	0.455317	0.472342	0.471725	0.497908	0.51966	0.453367	0.441089	0.486919	0.44135	0.432857	0.486802	0.434557	0.449787	0.497482	0.473037	0.448845	0.419186	0.398908	0.427718	0.406029	0.443019	0.472043	0.483867	0.453212	0.482885	0.497135	0.504748	0.512804	0.45946	0.440718	0.563902	0.48485	0.536884	0.452692	0.495858	0.522506	0.432739	0.533831	0.447939
Lateral parietal cortex
Subject	Vertex1	Vertex2	Vertex3	Vertex4	Vertex5	Vertex6	Vertex7	Vertex8	Vertex9	Vertex10	Vertex11	Vertex12	Vertex13	Vertex14	Vertex15	Vertex16	Vertex17	Vertex18	Vertex19	Vertex20	Vertex21	Vertex22	Vertex23	Vertex24	Vertex25	Vertex26	Vertex27	Vertex28	Vertex29	Vertex30	Vertex31	Vertex32	Vertex33	Vertex34	Vertex35	Vertex36	Vertex37	Vertex38	Vertex39	Vertex40	Vertex41	Vertex42	Vertex43	Vertex44	Vertex45	Vertex46	Vertex47	Vertex48	Vertex49
1	0.419557	0.439902	0.286816	0.417564	0.358866	0.382235	0.437881	0.336847	0.353413	0.352486	0.313643	0.243074	0.233586	0.278169	0.314822	0.324274	0.229934	0.255774	0.310539	0.305277	0.243048	0.368277	0.380919	0.345717	0.355939	0.371531	0.375931	0.292098	0.328257	0.390403	0.489793	0.450835	0.350478	0.820734	0.756899	0.794649	0.841538	0.812044	0.803492	0.817321	0.791413	0.869913	0.750756	0.824952	0.810069	0.81204	0.781314	0.781678	0.88181
2	0.422598	0.399622	0.47276	0.356326	0.374396	0.384102	0.40122	0.423649	0.376335	0.493199	0.455811	0.375929	0.484174	0.511415	0.465339	0.498473	0.451541	0.452516	0.535393	0.528686	0.524764	0.430338	0.456544	0.462289	0.475128	0.434733	0.487408	0.529488	0.966183	0.872009	0.88699	0.85976	0.821299	0.812011	0.826011	0.758021	0.886291	0.922876	0.778161	0.926926	0.799148	0.867592	0.87771	0.893949	0.96456	0.93329	0.862045	0.885786	0.952168
3	0.403309	0.386883	0.460257	0.313317	0.355896	0.485483	0.459095	0.406365	0.39377	0.442786	0.444895	0.456795	0.477468	0.485133	0.584984	0.390392	0.562331	0.396132	0.620071	0.58397	0.782902	0.790257	0.775012	0.870013	0.475734	0.852702	0.841074	0.825084	0.954667	0.899153	0.946098	0.82563	0.849916	0.835695	0.825665	0.961173	0.88797	0.892271	0.890795	0.905105	0.893095	0.833432	0.80707	0.930265	0.765494	0.847071	0.922714	0.845653	0.883409
4	0.792873	0.916293	0.939832	0.793929	0.845833	0.888988	0.952711	0.795997	0.52393	0.810069	0.444031	0.411497	0.368818	0.630936	0.889241	0.736233	0.901139	0.524877	0.372941	0.85305	0.875378	0.441307	0.851357	0.839404	0.500787	0.87771	0.889963	0.824798	0.452199	0.836383	0.585245	0.92713	0.810045	0.404952	0.894579	0.968688	0.895323	0.876411	0.912961	0.893507	0.474448	0.519719	0.875103	0.618481	0.858223	0.855443	0.54641	0.887546	0.592014
5	0.323454	0.306901	0.299841	0.304774	0.345955	0.378346	0.332238	0.330622	0.315547	0.385433	0.31713	0.399484	0.417535	0.33851	0.455144	0.488697	0.445019	0.373301	0.453447	0.506282	0.46975	0.471435	0.492479	0.53377	0.692487	0.417126	0.807401	0.785685	0.865319	0.838306	0.798893	0.863727	0.867408	0.910591	0.867096	0.808811	0.88736	0.864865	0.836897	0.866195	0.85486	0.805478	0.834318	0.830356	0.821513	0.875047	0.882552	0.945391	0.858894
6	0.476798	0.419474	0.37124	0.387001	0.339584	0.338773	0.357138	0.36345	0.346169	0.391302	0.466207	0.410281	0.488213	0.477178	0.393066	0.457277	0.473089	0.466641	0.438798	0.498086	0.540967	0.537857	0.465403	0.433791	0.522744	0.47831	0.55202	0.499482	0.753474	0.874451	0.878995	0.816844	0.840935	0.876729	0.845924	0.911345	0.826016	0.894047	0.884848	0.861051	0.865056	0.931898	0.82336	0.852322	0.870329	0.805586	0.829171	0.917519	0.80924
7	0.530667	0.489125	0.561865	0.5456	0.457367	0.441039	0.54833	0.493612	0.558626	0.464133	0.518943	0.495951	0.567499	0.494077	0.492814	0.474626	0.570886	0.534194	0.490886	0.547362	0.52433	0.552208	0.49349	0.525251	0.515355	0.566594	0.483422	0.911401	0.466008	0.471493	0.538056	0.851766	0.972553	0.875735	0.874722	0.84942	0.477991	0.90978	0.868131	0.821614	0.885048	0.924599	0.937975	0.894478	0.897366	0.869877	0.956003	0.934822	0.842547
8	0.479673	0.50178	0.520698	0.556488	0.459269	0.453006	0.461358	0.502947	0.407917	0.470971	0.444871	0.531854	0.516812	0.480614	0.507939	0.554723	0.461299	0.522465	0.552653	0.568941	0.520319	0.470419	0.93015	0.878771	0.899723	0.622689	0.910258	0.961173	0.889298	0.880052	0.959357	0.857439	0.863689	0.830869	0.872267	0.929731	0.854249	0.890493	0.961173	0.869877	0.855	0.862481	0.897072	0.945306	0.90829	0.858307	0.903832	0.8888	0.872172
9	0.421277	0.37555	0.28402	0.419625	0.390416	0.391792	0.393834	0.3607	0.45444	0.317244	0.381559	0.506863	0.503207	0.461011	0.446915	0.849537	0.467385	0.861556	0.872391	0.843519	0.783313	0.802423	0.861821	0.812713	0.823728	0.850404	0.826354	0.837934	0.843429	0.780425	0.843011	0.866946	0.884381	0.828452	0.824169	0.820669	0.818457	0.798848	0.791966	0.886212	0.867379	0.928524	0.83505	0.853854	0.819442	0.788066	0.847253	0.862759	0.866363
10	0.461695	0.460446	0.419883	0.470226	0.485123	0.48009	0.498908	0.492212	0.530701	0.502133	0.484048	0.511781	0.47447	0.552047	0.540428	0.481292	0.605027	0.627486	0.586256	0.557375	0.800322	0.549092	0.860597	0.866733	0.878308	0.898894	0.89823	0.885052	0.912202	0.879285	0.838146	0.918661	0.914492	0.852748	0.835535	0.877538	0.909375	0.925756	0.841115	0.864636	0.823709	0.872365	0.914538	0.840109	0.949084	0.816477	0.905005	0.908326	0.826118
11	0.405213	0.487757	0.442206	0.433257	0.438878	0.422174	0.444685	0.39218	0.352387	0.439451	0.349513	0.484522	0.389362	0.369992	0.522441	0.358765	0.372253	0.472297	0.525103	0.399434	0.846935	0.913267	0.908772	0.968854	0.875193	0.935854	0.912103	0.879817	0.895428	0.913687	0.883792	0.874846	0.862819	0.837116	0.891086	0.965273	0.889756	0.892073	0.862192	0.969766	0.961173	0.847485	0.930381	0.829544	0.901485	0.806301	0.94761	0.7674	0.854441
12	0.460338	0.529129	0.501842	0.388312	0.454116	0.563406	0.626459	0.56243	0.444423	0.450592	0.493594	0.577527	0.560171	0.564997	0.610719	0.838092	0.573282	0.508764	0.810507	0.882717	0.901708	0.914341	0.803623	0.887981	0.852129	0.840345	0.808632	0.886662	0.87056	0.881863	0.789252	0.907489	0.822538	0.852228	0.790571	0.873499	0.93208	0.848097	0.892154	0.844732	0.833944	0.879425	0.824253	0.807585	0.857554	0.783054	0.927581	0.778106	0.852231
13	0.352496	0.457326	0.366242	0.340441	0.307252	0.335084	0.373499	0.361395	0.417974	0.451741	0.364193	0.284449	0.356729	0.282936	0.413401	0.705283	0.40149	0.414646	0.81654	0.961173	0.813091	0.824505	0.884888	0.955811	0.961495	0.773545	0.918225	0.850089	0.825181	0.86819	0.938055	0.88153	0.892893	0.892801	0.904802	0.927666	0.929629	0.963795	0.951463	0.879199	0.959276	0.812422	0.827128	0.830722	0.961173	0.948488	0.966699	0.841184	0.851858
14	0.282053	0.294891	0.244366	0.172342	0.252918	0.206388	0.247133	0.211636	0.283472	0.217512	0.277572	0.294257	0.377931	0.232065	0.299883	0.338876	0.398588	0.452634	0.316901	0.407969	0.34914	0.36902	0.46879	0.412384	0.511495	0.342684	0.972788	0.896924	0.919069	0.949054	0.843456	0.890472	0.855955	0.888094	0.909271	0.887074	0.920631	0.943907	0.937752	0.946358	0.90306	0.845858	0.905485	0.906544	0.851625	0.978319	0.824327	0.963591	0.806935
15	0.518721	0.416819	0.525369	0.559001	0.485096	0.47424	0.421134	0.5336	0.45487	0.580045	0.469123	0.502689	0.407933	0.495181	0.431077	0.336436	0.481219	0.483524	0.49238	0.446026	0.381471	0.431891	0.471629	0.420986	0.475611	0.367847	0.471589	0.494261	0.419251	0.487024	0.451656	0.727789	0.545253	0.827029	0.873538	0.809939	0.832213	0.845349	0.861653	0.78437	0.795618	0.868618	0.881649	0.800402	0.833554	0.808739	0.791492	0.836241	0.867875
16	0.340929	0.507777	0.400632	0.348525	0.30123	0.384832	0.377394	0.391749	0.438627	0.443261	0.266768	0.41084	0.442569	0.456511	0.40646	0.470425	0.436588	0.401205	0.397894	0.387741	0.294829	0.442064	0.375831	0.929469	0.31534	0.853961	0.536489	0.463904	0.485451	0.453671	0.450535	0.926531	0.844919	0.437411	0.4765	0.450144	0.817072	0.444255	0.50097	0.511729	0.844187	0.353329	0.807069	0.961173	0.736824	0.787388	0.86347	0.87326	0.907075
17	0.45517	0.483874	0.422632	0.520658	0.481147	0.492255	0.467199	0.479607	0.454864	0.40075	0.425651	0.49379	0.482794	0.468609	0.446223	0.530067	0.458153	0.424978	0.452363	0.481803	0.43634	0.536669	0.53711	0.581848	0.548449	0.518414	0.779712	0.474886	0.802128	0.948747	0.814048	0.930886	0.934793	0.80375	0.839005	0.886682	0.868105	0.844506	0.853704	0.872168	0.890734	0.919458	0.954566	0.85309	0.827662	0.856574	0.809096	0.871783	0.881969
18	0.412583	0.957031	0.811061	0.473192	0.876722	0.326169	0.520284	0.828593	0.421623	0.401772	0.352971	0.931548	0.254694	0.407604	0.42541	0.374418	0.24495	0.816765	0.449964	0.532781	0.457551	0.488638	0.452594	0.366977	0.80962	0.751823	0.801378	0.798796	0.837748	0.859681	0.867748	0.814621	0.771561	0.766851	0.883987	0.906533	0.827474	0.789378	0.811428	0.781956	0.822097	0.772298	0.832475	0.78341	0.839224	0.813058	0.795823	0.841215	0.881131
19	0.580953	0.489521	0.450374	0.636357	0.510106	0.539397	0.47233	0.424775	0.476281	0.515579	0.549284	0.438775	0.410005	0.582024	0.532565	0.476033	0.534386	0.451751	0.499854	0.510997	0.484745	0.527334	0.532486	0.534278	0.506452	0.682715	0.861333	0.862862	0.745734	0.871387	0.792717	0.868339	0.822526	0.915485	0.91472	0.948074	0.858279	0.881965	0.804892	0.862686	0.859004	0.921717	0.835485	0.77192	0.869931	0.881765	0.834984	0.878525	0.925274
20	0.57763	0.346193	0.480844	0.360892	0.442832	0.322681	0.25403	0.256003	0.361698	0.372214	0.337752	0.350829	0.294817	0.404195	0.411237	0.444029	0.302928	0.394093	0.423468	0.454772	0.614397	0.880978	0.403608	0.408038	0.891681	0.356911	0.458572	0.961173	0.945883	0.961965	0.961173	0.949664	0.942779	0.92968	0.944048	0.839903	0.950181	0.961173	0.896226	0.849511	0.933866	0.961173	0.958727	0.866893	0.95347	0.89996	0.936739	0.867896	0.332448
Occipital cortex
Subject	Vertex1	Vertex2	Vertex3	Vertex4	Vertex5	Vertex6	Vertex7	Vertex8	Vertex9	Vertex10	Vertex11	Vertex12	Vertex13	Vertex14	Vertex15	Vertex16	Vertex17	Vertex18	Vertex19	Vertex20	Vertex21	Vertex22	Vertex23	Vertex24	Vertex25	Vertex26	Vertex27	Vertex28	Vertex29	Vertex30	Vertex31	Vertex32	Vertex33	Vertex34	Vertex35	Vertex36	Vertex37	Vertex38	Vertex39	Vertex40	Vertex41	Vertex42	Vertex43	Vertex44	Vertex45	Vertex46	Vertex47	Vertex48	Vertex49
1	0.857274	0.87124	0.924433	0.909427	0.896842	0.932779	0.904563	0.920176	0.927843	0.851636	0.868945	0.918849	0.943934	0.866324	0.959862	0.836889	0.918963	0.859999	0.938485	0.882248	0.879135	0.884858	0.679657	0.903774	0.655619	0.903105	0.918753	0.71773	0.734581	0.656079	0.89526	0.726245	0.681933	0.908129	0.840198	0.675079	0.643959	0.878438	0.91508	0.698605	0.901651	0.741141	0.876394	0.865259	0.865357	0.728108	0.673363	0.871631	0.871379
2	0.15004	0.15986	0.154068	0.166606	0.093438	0.0843364	0.0869607	0.118581	0.224471	0.212128	0.259404	0.255139	0.253093	0.314562	0.393766	0.334072	0.40382	0.316474	0.384039	0.320186	0.212329	0.355796	0.419852	0.419855	0.284727	0.397427	0.399961	0.437037	0.337905	0.929745	0.953258	0.918228	0.935254	0.898962	0.922891	0.942434	0.924583	0.960839	0.891234	0.924436	0.910092	0.920919	0.93539	0.895888	0.900376	0.96877	0.928229	0.960315	0.907421
3	0.937924	0.896129	0.964477	0.964252	0.931474	0.55438	0.942897	0.926814	0.939272	0.564658	0.918618	0.903604	0.603503	0.948853	0.922647	0.931136	0.9096	0.964722	0.948853	0.900348	0.906326	0.89388	0.916683	0.927345	0.897197	0.930852	0.936161	0.878333	0.492429	0.955596	0.953503	0.911744	0.882611	0.956978	0.526445	0.905884	0.909992	0.885574	0.913701	0.919479	0.466456	0.952516	0.969126	0.957416	0.953312	0.96299	0.932642	0.965398	0.916517
4	0.934202	0.8554	0.845143	0.830641	0.882181	0.867766	0.853055	0.878908	0.866067	0.868742	0.93494	0.891208	0.893928	0.815165	0.904858	0.924885	0.868155	0.874453	0.888675	0.832731	0.890455	0.873655	0.931753	0.845072	0.921013	0.810185	0.85529	0.947422	0.889677	0.910454	0.890809	0.873572	0.881083	0.853924	0.90263	0.938714	0.888807	0.848835	0.873346	0.902644	0.850313	0.923171	0.820233	0.93198	0.862046	0.915717	0.865407	0.90914	0.89913
5	0.884871	0.918902	0.864688	0.853885	0.897179	0.904323	0.873946	0.903053	0.957472	0.92155	0.926862	0.939148	0.929119	0.918289	0.939472	0.89685	0.855629	0.935711	0.935702	0.968123	0.921091	0.877251	0.891558	0.935458	0.909243	0.909726	0.912589	0.906452	0.951864	0.8984	0.873501	0.902658	0.963961	0.911362	0.8854	0.872913	0.884924	0.919711	0.972246	0.898446	0.919503	0.923933	0.900575	0.88071	0.9466	0.874481	0.893743	0.95871	0.960849
6	0.947961	0.849412	0.865294	0.89557	0.854463	0.890724	0.824937	0.897891	0.889821	0.883689	0.899506	0.908001	0.961719	0.867325	0.906702	0.880824	0.902681	0.910751	0.955204	0.950525	0.948853	0.903676	0.89054	0.958902	0.908635	0.899347	0.967673	0.952652	0.945318	0.937528	0.841729	0.850275	0.925595	0.942315	0.864485	0.935281	0.906019	0.912075	0.975666	0.912663	0.950047	0.891902	0.940332	0.971291	0.863264	0.914077	0.871491	0.262232	0.888107
7	0.902954	0.929211	0.945561	0.873392	0.924958	0.930689	0.901208	0.895862	0.94058	0.866013	0.895295	0.937268	0.886286	0.919668	0.920259	0.918873	0.929916	0.861428	0.890975	0.913148	0.936664	0.906232	0.931851	0.884052	0.881168	0.912508	0.869521	0.941951	0.889681	0.846806	0.921121	0.926809	0.969418	0.90271	0.933405	0.919065	0.960752	0.921382	0.977908	0.958935	0.909475	0.919742	0.898922	0.908468	0.85567	0.897817	0.884053	0.94393	0.928732
8	0.945496	0.956113	0.881861	0.968521	0.944604	0.731765	0.948426	0.715807	0.912842	0.705725	0.923331	0.88811	0.892738	0.900619	0.965855	0.952434	0.95194	0.958597	0.936855	0.898107	0.679371	0.914232	0.903157	0.892546	0.949672	0.942996	0.957498	0.924877	0.907509	0.940315	0.93994	0.948853	0.943041	0.891984	0.933753	0.951495	0.946249	0.969947	0.936312	0.906709	0.947153	0.920667	0.935577	0.928306	0.90586	0.946724	0.916995	0.923788	0.963057
9	0.912963	0.589265	0.643236	0.926387	0.925729	0.559807	0.540475	0.573386	0.561849	0.588026	0.545206	0.569075	0.580547	0.563034	0.618579	0.581842	0.533391	0.617288	0.529296	0.563142	0.516245	0.498997	0.542987	0.548181	0.510208	0.555784	0.534775	0.515212	0.600887	0.552586	0.477249	0.588302	0.506695	0.542464	0.588611	0.559934	0.582259	0.547985	0.61241	0.583939	0.566449	0.594181	0.483369	0.593807	0.614774	0.87124	0.519436	0.955878	0.896789
10	0.797791	0.893944	0.789889	0.807632	0.914731	0.790741	0.7935	0.949238	0.823863	0.752994	0.787025	0.806294	0.84819	0.814806	0.948853	0.949304	0.84239	0.832778	0.811204	0.841104	0.966237	0.79827	0.821028	0.779204	0.788115	0.906521	0.956959	0.920013	0.948853	0.977094	0.755141	0.899923	0.969031	0.954102	0.902331	0.964977	0.925744	0.940172	0.919911	0.943631	0.956699	0.953215	0.965585	0.934568	0.895747	0.93587	0.905331	0.948853	0.942241
11	0.929176	0.921291	0.936571	0.743471	0.71725	0.741356	0.803586	0.942393	0.974552	0.97714	0.729784	0.823492	0.92517	0.946223	0.922107	0.97383	0.935693	0.971169	0.912702	0.754083	0.954087	0.949359	0.915223	0.942209	0.887379	0.918708	0.902087	0.975002	0.927297	0.927486	0.965985	0.900117	0.937155	0.968222	0.939809	0.946426	0.964225	0.908701	0.90316	0.962231	0.931918	0.967045	0.94611	0.920502	0.945964	0.921756	0.939476	0.947808	0.923403
12	0.842015	0.86575	0.83141	0.804795	0.849269	0.87308	0.870627	0.804333	0.867585	0.746623	0.891822	0.849049	0.822804	0.892372	0.418886	0.384339	0.950549	0.793673	0.37116	0.409771	0.814076	0.885843	0.885456	0.396402	0.346005	0.411572	0.440968	0.294305	0.39308	0.360598	0.823924	0.400481	0.915308	0.457699	0.807905	0.929793	0.320188	0.797386	0.342117	0.764337	0.798608	0.805233	0.810066	0.891622	0.91899	0.879833	0.848063	0.851047	0.811017
13	0.890614	0.892936	0.832532	0.916346	0.930775	0.878846	0.861814	0.857845	0.818677	0.883969	0.837849	0.841027	0.825482	0.892573	0.906108	0.887838	0.858975	0.851135	0.883648	0.860119	0.928072	0.820379	0.857823	0.844866	0.88322	0.899598	0.884435	0.879561	0.848714	0.865855	0.901425	0.863807	0.874601	0.888981	0.895656	0.894993	0.833586	0.93318	0.88166	0.898673	0.873488	0.914695	0.857069	0.893629	0.84402	0.837651	0.841594	0.913993	0.879831
14	0.895215	0.936347	0.903949	0.897093	0.917241	0.898654	0.931259	0.924756	0.901313	0.931344	0.915853	0.893933	0.9355	0.877974	0.935342	0.917283	0.917584	0.96444	0.921003	0.883943	0.874825	0.848865	0.941177	0.914654	0.931971	0.899489	0.946688	0.967866	0.97474	0.935071	0.915241	0.931539	0.912512	0.902672	0.910971	0.899745	0.930506	0.936789	0.897272	0.9243	0.877039	0.948853	0.875573	0.972944	0.865228	0.948853	0.929153	0.960919	0.915266
15	0.906515	0.832295	0.886776	0.876464	0.83784	0.903691	0.861915	0.881908	0.919872	0.962794	0.841658	0.955919	0.964082	0.920083	0.867039	0.879729	0.422195	0.839271	0.490972	0.528944	0.527779	0.513779	0.562274	0.546649	0.533613	0.511099	0.48447	0.519518	0.560803	0.522414	0.491815	0.56238	0.56476	0.564482	0.47947	0.960557	0.514027	0.566546	0.536921	0.54063	0.514138	0.908702	0.866954	0.917357	0.894141	0.530206	0.887574	0.541295	0.861583
16	0.874876	0.727481	0.895074	0.721963	0.702836	0.901179	0.906383	0.8981	0.672253	0.882248	0.730229	0.858197	0.72562	0.675929	0.873059	0.900757	0.897753	0.951813	0.857361	0.89611	0.905439	0.832746	0.899439	0.903215	0.690866	0.882377	0.948761	0.846172	0.917158	0.874222	0.867586	0.936756	0.875772	0.877086	0.872817	0.868392	0.8994	0.882782	0.953056	0.892678	0.965855	0.90942	0.961335	0.851735	0.923761	0.85127	0.905848	0.915801	0.88981
17	0.884337	0.906581	0.898166	0.894522	0.893441	0.900133	0.959063	0.948215	0.891378	0.886329	0.895552	0.889788	0.955591	0.881486	0.948853	0.925154	0.897365	0.948853	0.877778	0.897271	0.964392	0.941682	0.911947	0.882306	0.934465	0.878954	0.961242	0.948853	0.92629	0.915632	0.927812	0.920076	0.93754	0.915171	0.933057	0.963981	0.934228	0.917578	0.872389	0.932297	0.951453	0.86957	0.921108	0.883813	0.889497	0.875817	0.857	0.886523	0.905074
18	0.741176	0.696855	0.872119	0.691514	0.712942	0.728799	0.682213	0.76701	0.694023	0.884124	0.655164	0.740769	0.697989	0.692955	0.671618	0.704851	0.701277	0.722852	0.704236	0.656098	0.71548	0.683718	0.669373	0.731664	0.702745	0.677298	0.849829	0.690597	0.711921	0.74152	0.705986	0.704106	0.721522	0.725782	0.887492	0.717313	0.883673	0.902059	0.870793	0.907458	0.731813	0.718787	0.87095	0.917091	0.90657	0.906164	0.84161	0.840534	0.905864
19	0.931819	0.890936	0.890916	0.959449	0.835579	0.952907	0.908674	0.899244	0.942289	0.925779	0.87727	0.901396	0.916624	0.850652	0.884108	0.97233	0.890309	0.875411	0.91486	0.951499	0.90901	0.940092	0.825798	0.845852	0.890383	0.928329	0.93458	0.92857	0.921734	0.86171	0.892073	0.821539	0.908505	0.858922	0.904852	0.910936	0.965662	0.933483	0.891889	0.840759	0.901549	0.923407	0.895254	0.922387	0.863714	0.94886	0.926749	0.942001	0.91989
20	0.915605	0.948853	0.923397	0.948853	0.894217	0.92933	0.906257	0.928503	0.973265	0.965718	0.940583	0.94759	0.948853	0.894547	0.91618	0.804024	0.907012	0.813496	0.827942	0.963202	0.799703	0.793668	0.813832	0.948459	0.892295	0.908269	0.909176	0.79497	0.914812	0.937939	0.821769	0.812977	0.805461	0.793161	0.897724	0.912994	0.832785	0.808374	0.948853	0.888592	0.910361	0.927547	0.901304	0.918079	0.837896	0.94333	0.859886	0.810513	0.822972
Functional connectivity maps - GSP diffusion
Temporal cortex
Subject	Vertex1	Vertex2	Vertex3	Vertex4	Vertex5	Vertex6	Vertex7	Vertex8	Vertex9	Vertex10	Vertex11	Vertex12	Vertex13	Vertex14	Vertex15	Vertex16	Vertex17	Vertex18	Vertex19	Vertex20	Vertex21	Vertex22	Vertex23	Vertex24	Vertex25	Vertex26	Vertex27	Vertex28	Vertex29	Vertex30	Vertex31	Vertex32	Vertex33	Vertex34	Vertex35	Vertex36	Vertex37	Vertex38	Vertex39	Vertex40	Vertex41	Vertex42	Vertex43	Vertex44	Vertex45	Vertex46	Vertex47	Vertex48	Vertex49
1	0.340371	0.273554	0.339319	0.272752	0.255078	0.229826	0.140363	0.126867	0.282157	0.296115	0.320684	0.305377	0.356306	0.239219	0.25453	0.329953	0.364181	0.327822	0.273927	0.179317	0.307923	0.426179	0.255038	0.22461	0.304975	0.855829	0.386402	0.909191	0.278611	0.856271	0.810406	0.868432	0.850363	0.447416	0.372794	0.911195	0.700009	0.923888	0.972636	0.410229	0.363994	0.315549	0.27743	0.238028	0.425655	0.326072	0.358757	0.267304	0.307762
2	0.184659	0.335733	0.275603	0.174934	0.308268	0.191464	0.245703	0.171748	0.283033	0.263495	0.25865	0.275711	0.193606	0.281581	0.290732	0.0560771	0.226054	0.125072	0.254656	0.23869	0.321451	0.147051	0.230625	0.246396	0.239449	0.972636	0.955129	0.871617	0.911155	0.808216	0.922041	0.972636	0.972636	0.891487	0.945101	0.916517	0.972636	0.893628	0.97666	0.887363	0.851454	0.735403	0.843008	0.7812	0.245373	0.759777	0.200576	0.0742033	0.387415
3	0.40092	0.0253663	-0.0630594	0.116401	0.0198102	0.160455	0.0559793	0.104985	0.0500684	0.139603	-0.054596	-0.0613346	-0.0326179	-0.0550862	0.169505	0.0435354	0.0249803	0.148222	0.0688036	0.186401	-0.0430075	0.902645	0.0340237	0.930729	0.951992	0.820589	0.972636	0.898984	0.912492	0.972636	0.972636	0.919132	0.955839	0.773397	0.837811	0.972636	0.168202	0.0169677	0.116638	0.0757483	-0.0264326	0.00451216	-0.114103	-0.213746	-0.10739	-0.0706362	-0.254572	-0.0349574	0.100815
4	0.326618	0.657033	0.326776	0.868169	0.77187	0.852433	0.287804	0.765431	0.759416	0.793021	0.762166	0.90435	0.884094	0.604507	0.300016	0.385888	0.363231	0.178796	0.284904	0.388438	0.216554	0.377779	0.288575	0.127577	0.712097	0.315407	0.728327	0.847604	0.801055	0.805274	0.850208	0.727209	0.860239	0.824178	0.867423	0.581554	0.697505	0.588136	0.255367	0.316853	0.282093	0.281997	0.185296	0.240572	0.292033	0.375364	0.227559	0.197273	0.279854
5	0.198876	0.193911	0.280464	0.257838	0.305253	0.275714	0.320153	0.54409	0.141632	0.783666	0.938922	0.972636	0.306032	0.904706	0.944476	0.535141	0.972636	0.136468	0.362227	0.253738	0.338142	0.314999	0.193015	0.26176	0.316649	0.394537	0.302001	0.313943	0.675146	0.962329	0.817825	0.938725	0.958353	0.837909	0.972636	0.912629	0.888531	0.330766	0.177798	0.162375	0.206991	0.166948	0.30158	0.218752	0.194805	0.0367153	0.10014	0.0731384	0.155625
6	0.305511	0.29083	0.280241	0.267179	0.284186	0.286219	0.372693	0.38223	0.81896	0.380402	0.35448	0.788236	0.887558	0.781385	0.790865	0.305336	0.653304	0.371723	0.305001	0.338625	0.275918	0.393638	0.256327	0.203183	0.73489	0.781769	0.748994	0.804083	0.850635	0.820743	0.931591	0.880633	0.896213	0.915681	0.789272	0.805082	0.896094	0.854388	0.772968	0.28705	0.350232	0.205713	0.372113	0.188827	0.278966	0.339331	0.230591	0.191	0.236861
7	0.558719	0.612057	-0.162635	0.0250245	0.114409	-0.0322773	-0.0955308	-0.126318	-0.0200994	0.00695087	-0.0190663	-0.0944687	-0.0604559	-0.218572	-0.175845	-0.261581	-0.146605	-0.072334	-0.109615	0.0604081	-0.0283478	0.0453038	-0.0980306	0.0412576	-0.0273372	-0.103675	0.0384855	-0.163759	-0.0846917	-0.190983	0.012158	-0.0868035	-0.114159	-0.0525805	0.135274	-0.0138875	-0.00185779	0.0382243	-0.103408	0.57353	0.674533	0.172967	-0.036861	0.734143	0.593302	0.50312	0.682783	0.663472	0.688801
8	0.16731	0.174547	0.226855	0.155511	0.384098	0.254672	0.722098	0.271444	0.156952	0.36293	0.754688	0.07812	0.254546	0.200202	0.695444	0.164482	0.152026	0.179313	0.664001	0.724015	0.146222	0.0540055	0.773451	0.744922	0.764292	0.772248	0.837982	0.781484	0.856941	0.964503	0.851893	0.787088	0.755637	0.839428	0.848508	0.724178	0.755702	0.876098	0.226936	0.209998	0.34171	0.18298	0.186716	0.253372	0.193398	0.30787	0.14774	0.219178	0.155131
9	0.406105	0.347017	0.898723	0.814228	0.837746	0.824193	0.853249	0.888808	0.802425	0.771201	0.979315	0.85359	0.854973	0.901046	0.401496	0.271579	0.327976	0.322399	0.356989	0.391771	0.296189	0.335974	0.238687	0.285633	0.346074	0.526314	0.516561	0.948666	0.893794	0.846669	0.926477	0.936617	0.920278	0.86859	0.908997	0.508458	0.316748	0.326935	0.320093	0.346867	0.186897	0.265877	0.187328	0.165818	0.15541	0.186818	0.0836246	0.177414	0.38001
10	0.693926	0.879427	0.860823	0.751537	0.754997	0.844022	0.948651	0.799295	0.961241	0.835608	0.762022	0.81465	0.885708	0.813865	0.771026	0.953117	0.797643	0.895059	0.899763	0.793514	0.581048	0.88978	0.887392	0.946073	0.860856	0.776639	0.826075	0.855616	0.796537	0.972636	0.712502	0.892421	0.914199	0.851209	0.720761	0.68989	0.213346	0.0953218	0.347562	-0.00224947	0.0718653	0.135172	0.102571	-0.0461534	-0.0392151	-0.0291303	-0.0824008	-0.0703024	-0.0292386
11	0.129589	0.310516	0.245511	0.300387	0.331535	0.313725	0.374807	0.337727	0.414172	0.391946	0.373911	0.370425	0.35128	0.546625	0.288342	0.393224	0.249261	0.372788	0.936721	0.816279	0.95024	0.898522	0.84453	0.845993	0.847353	0.935085	0.972636	0.916296	0.959809	0.957559	0.834167	0.907156	0.868826	0.972636	0.881498	0.837815	0.971304	0.846852	0.429098	0.410248	0.296514	0.365906	0.404608	0.374335	0.333075	0.392057	0.324888	0.185498	0.353477
12	0.0182569	-0.0467363	-0.0167292	-0.050036	-0.118625	-0.0171795	-0.00187829	0.0383749	-0.0163567	0.170252	0.107381	0.0663289	0.146161	0.14697	0.171832	0.140308	0.0982797	-0.0100463	0.270152	0.164437	0.450579	0.975608	0.697493	0.789245	0.972636	0.861364	0.809115	0.907934	0.846296	0.972636	0.863267	0.951502	0.930218	0.920525	0.889981	0.822763	0.957519	0.774769	0.852046	0.809178	0.954823	0.745874	0.171073	0.684654	0.632802	0.866931	0.715765	0.815995	0.864892
13	0.784346	0.242417	0.350732	0.297807	0.228128	-0.0346778	0.195522	0.057127	0.129223	0.0239143	0.0545602	-0.0521869	-0.038528	0.0848269	-0.0944848	-0.0236495	0.0323473	0.176987	0.110566	0.184635	0.189918	0.0291873	0.285829	0.0157562	0.387848	0.829309	0.894117	0.827319	0.826285	0.726569	0.972636	0.81235	0.799215	0.782471	0.876604	0.780064	0.826085	0.906155	0.832105	0.900439	0.861923	0.771381	0.87012	0.880951	0.915118	0.887917	0.838023	0.767435	0.622921
14	-0.227749	-0.139286	-0.186651	-0.0253965	-0.0276408	0.116596	0.102003	-0.155984	-0.144728	0.111352	0.972636	0.238844	0.901924	0.972636	0.864597	0.880937	0.863498	0.910571	0.972636	0.785615	0.853904	0.866283	0.910963	0.972636	0.801715	0.972636	0.879598	0.873856	0.933198	0.846538	0.825889	0.912011	0.887325	0.899646	0.828178	0.907752	0.799732	0.920276	0.835405	0.732735	0.387269	0.937028	0.0873841	0.0838905	0.168927	0.078531	0.152789	0.444471	0.271434
15	0.751609	0.793153	0.851178	0.806667	0.738267	0.800246	0.972636	0.138451	0.880203	0.617757	0.212915	0.393365	0.202827	0.289471	0.251747	0.141168	0.058747	0.186685	0.165122	0.130645	0.112019	0.69775	0.188123	0.223982	0.821685	0.847316	0.70294	0.851396	0.829458	0.794559	0.763696	0.767735	0.832003	0.863654	0.81575	0.827993	0.749972	0.0592611	0.0381963	0.167907	0.0889164	0.0980345	0.176209	0.179062	0.139488	0.0510748	0.195527	0.131014	0.035237
16	-0.469693	-0.33658	-0.496591	-0.389553	-0.539573	-0.442983	-0.361824	-0.328325	-0.319149	-0.252216	-0.578222	-0.475252	-0.350568	-0.133063	-0.207439	-0.346248	-0.362686	0.778862	-0.142916	0.0752798	0.834996	0.645386	0.900356	0.828308	0.861822	0.771562	0.944343	0.972636	0.770679	0.70203	0.787066	0.878085	0.972636	0.972636	0.861672	0.959373	0.919076	-0.0384075	-0.0769851	0.064503	-0.283273	-0.394731	-0.303811	-0.0949873	-0.220112	-0.195958	-0.184355	-0.120783	0.11653
17	0.451791	0.353452	0.478397	0.513345	0.376721	0.488712	0.440834	0.39048	0.493688	0.220704	0.330221	0.412621	0.324288	0.421723	0.369087	0.397487	0.401572	0.266819	0.359367	0.318992	0.327021	0.914124	0.438793	0.972636	0.85421	0.869513	0.884564	0.867811	0.966533	0.979946	0.898079	0.868137	0.96041	0.911518	0.930223	0.900641	0.943913	0.855696	0.438669	0.293428	0.371303	0.443876	0.391247	0.305267	0.271434	0.208833	0.253107	0.284681	0.357336
18	0.0437441	0.906965	0.972636	0.887667	0.861012	0.826526	0.797167	0.92798	0.872966	0.954426	0.856102	0.759863	0.721761	-0.00804656	0.886993	0.829835	-0.0140529	0.972636	0.0128829	0.780752	0.829593	0.862933	0.972636	0.933622	0.812183	0.775202	0.910595	0.972636	0.903592	0.834699	0.889232	0.916346	0.783666	0.857207	0.867671	0.126585	-0.0765623	0.114525	-0.00866944	0.0866299	-0.0964836	-0.162175	-0.239143	-0.195884	-0.184866	-0.145537	-0.0991833	0.0412939	0.0982043
19	-0.268293	-0.163879	-0.218466	-0.105643	-0.128157	-0.026144	-0.134012	0.0239908	0.363232	0.539834	-0.0920549	0.739122	-0.206122	-0.186425	-0.0962608	-0.140994	-0.158032	-0.232906	-0.075719	-0.195096	-0.323033	-0.323004	-0.297445	-0.185067	-0.169049	-0.10459	-0.244648	-0.106668	-0.143968	0.130797	0.832397	0.794256	0.864892	0.73453	0.749869	0.603822	0.697338	0.732457	0.696781	0.733835	0.775822	0.653285	0.667817	0.657476	-0.139281	0.00257092	-0.186872	-0.10865	-0.0714138
20	0.942007	0.816858	0.866268	0.637708	0.778113	0.45627	-0.0803628	0.00659888	-0.155287	-0.069509	-0.151138	-0.317924	-0.0552491	-0.101766	-0.115314	-0.0844043	-0.240413	-0.038642	-0.128475	-0.217754	-0.124731	-0.0874914	-0.120935	-0.24861	-0.260924	-0.220753	-0.137227	-0.113024	-0.155119	-0.132837	-0.106682	-0.117955	-0.264054	-0.0937851	-0.250037	-0.0838757	-0.182597	-0.0486992	-0.0572755	-0.158052	-0.148105	-0.362194	-0.0862561	-0.163199	-0.153743	-0.11183	-0.116141	-0.221104	-0.183992
Lateral frontal cortex
Subject	Vertex1	Vertex2	Vertex3	Vertex4	Vertex5	Vertex6	Vertex7	Vertex8	Vertex9	Vertex10	Vertex11	Vertex12	Vertex13	Vertex14	Vertex15	Vertex16	Vertex17	Vertex18	Vertex19	Vertex20	Vertex21	Vertex22	Vertex23	Vertex24	Vertex25	Vertex26	Vertex27	Vertex28	Vertex29	Vertex30	Vertex31	Vertex32	Vertex33	Vertex34	Vertex35	Vertex36	Vertex37	Vertex38	Vertex39	Vertex40	Vertex41	Vertex42	Vertex43	Vertex44	Vertex45	Vertex46	Vertex47	Vertex48	Vertex49
1	-1.09077	-1.08389	-1.1349	-1.00315	-0.998971	-0.807562	-0.811534	-0.707265	-0.584625	-0.455939	-0.56569	-0.408823	-0.358364	-0.834812	-0.575348	-0.708165	-0.668973	-0.380251	0.964264	0.964264	0.964264	0.964264	0.964264	0.964264	0.964264	0.964264	0.964264	0.964264	0.964264	0.964264	0.964264	0.964264	0.964264	0.78288	0.964264	0.964264	0.964264	-0.698166	-0.441884	-0.406363	-0.171226	-0.573772	-0.486664	-0.474166	-0.901522	-0.770091	-0.42605	-0.746914	-0.679464
2	-1.10793	-1.24868	-1.22099	-1.15961	-1.33359	-1.11844	-1.00729	-1.18314	-1.0906	-1.03777	-0.973049	-0.801956	-0.843909	-0.609827	-0.819988	-0.548458	-0.571064	-0.725023	-0.54666	-0.560653	-0.644141	-0.568295	0.964264	0.964264	0.964264	0.964264	0.964264	0.963814	0.964264	0.937333	0.964264	0.964264	0.964264	0.964264	0.964264	0.964264	0.964264	0.964264	0.964264	0.964264	0.964264	0.964264	0.964264	0.964264	0.964264	0.964264	0.964264	0.964264	-0.675067
3	-0.621678	-0.869373	-0.635576	-0.688347	-0.759215	-0.646601	-0.573576	-0.617252	-0.567674	-0.560269	-0.444618	-0.452342	-0.540228	-0.543752	-0.51465	-0.381108	-0.582661	-0.407303	-0.560462	0.803615	0.717024	0.668596	0.62732	0.726135	0.696613	0.629615	0.871299	0.652742	0.881171	0.692443	0.668963	0.864403	0.869419	0.905628	0.801519	0.736154	0.723381	0.709425	0.753324	0.724263	0.869578	0.730852	0.837908	0.677057	0.722606	-0.490963	-0.523016	-0.330495	-0.509758
4	-0.148978	-0.255288	-0.195856	-0.180749	-0.0857727	-0.216371	-0.12819	-0.127413	-0.34522	-0.0198026	-0.0250684	-0.211821	-0.317238	-0.0293363	-0.0884678	-0.0763524	-0.261013	-0.0129255	0.916387	0.865941	0.964264	0.85549	0.960182	0.964264	0.798809	0.964264	0.954386	0.823536	0.916728	0.897869	0.964264	0.964264	0.964264	0.973918	0.938359	0.964264	0.84735	0.95693	0.964264	0.927532	0.95205	0.964264	0.964264	0.913713	0.892469	0.872274	0.964264	0.875719	0.881336
5	-0.704124	-0.626041	-0.732059	-0.518642	-0.45677	-0.540147	-0.576182	-0.418051	-0.399923	-0.335982	-0.388997	-0.319895	-0.633364	-0.295255	-0.332327	-0.392191	-0.309893	-0.771506	-0.443724	-0.354488	-0.287102	-0.0428006	0.964264	0.964264	0.964264	0.964264	0.964264	0.964264	0.964264	0.964264	0.964264	0.964264	0.964264	0.964264	0.964264	0.964264	0.964264	0.964264	0.964264	0.964264	0.964264	-0.514653	-0.263032	-0.78368	-0.488248	-0.527044	-0.652114	-0.41618	-0.441587
6	-0.725027	-0.744518	-0.550831	-0.575018	-0.590318	-0.569346	-0.608199	-0.615266	-0.33562	-0.285315	-0.493091	-0.63856	-0.596657	-0.563001	-0.182748	-0.389958	-0.249251	-0.517425	-0.552098	0.964264	0.964264	0.964264	0.964264	0.963008	0.964264	0.964264	0.964264	0.964264	0.964264	0.964264	0.964264	0.964264	0.964264	0.964264	0.964264	0.964264	0.964264	0.964264	0.964264	0.964264	0.964264	0.964264	0.964264	0.964264	0.964264	-0.622428	-0.411663	-0.514362	-0.29124
7	0.103388	0.054633	0.0657141	0.0150745	-0.0288788	0.100833	0.0970896	0.0107575	-0.0768035	0.0870268	0.0122789	-0.0277259	0.0739346	-0.0415445	0.9581	0.927904	-0.00146944	0.892198	0.884332	0.964264	0.883201	0.839929	0.964264	0.928229	0.891833	0.844433	0.92748	0.93571	0.881076	0.964264	0.961833	0.964264	0.964264	0.881137	0.964264	0.964264	0.964264	0.964264	0.964264	0.894885	0.964264	0.977709	0.871539	0.878522	0.941729	0.964264	0.964264	0.964264	0.966789
8	-0.568925	-0.695713	-0.412008	-0.445288	-0.458217	-0.327471	-0.573488	-0.327604	-0.26597	-0.255808	-0.248817	-0.238785	-0.114973	-0.347267	-0.248989	-0.480312	-0.128064	-0.276159	-0.184129	-0.138229	0.021136	0.964264	0.964264	0.964264	0.964264	0.964264	0.964264	0.964264	0.964264	0.964264	0.964264	0.964264	0.958598	0.964264	0.964264	0.964264	0.964264	0.964264	0.964264	0.964264	0.964264	0.964264	0.964264	0.964264	0.964264	0.964264	0.964264	0.964264	0.964264
9	0.797877	0.844811	0.964264	0.922033	0.778401	0.964264	0.785485	0.964264	0.964264	0.836655	0.796236	0.789054	0.776312	0.964264	0.756942	0.860262	0.964264	0.964264	0.964264	0.711444	0.964264	0.964264	0.964264	0.94949	0.964264	0.871553	0.8655	0.659431	0.809435	0.964264	0.863105	0.818487	0.964264	-0.603449	0.896104	0.845307	-0.510063	-0.458045	-0.38897	-0.838249	-0.949561	-0.639221	-0.677032	-0.832018	-0.507342	-0.581157	-0.548209	-0.481782	-0.625199
[truncated: 410 more rows]
[truncated: 380 more columns]

## Sheet: Figure 4
Figure 4a
Time series - GSP DCGAN
[truncated: 8,170 more rows]

## Sheet: Figure 5
Figure 5
Time series - GSP DCGAN
[truncated: 10,487 more rows]

## Sheet: Figure 6
Figure 6b
[truncated: 3,933 more rows]

## Sheet: Suppl Figure 1
Supplementary Figure 1b
[truncated: 21 more rows]

## Sheet: Suppl Figure 2
Supplementary Figure 2
[truncated: 5,244 more rows]

[truncated: 1 more sheets: Suppl Figure 3]
